# Supplementary material for: A comparison of spinal and lower extremity biomechanics during maximal and sub-maximal deadlifts among strength-trained women
Source: PeerJ. 2025 Nov 3;13:e20279. doi: 10.7717/peerj.20279 (PMC12591051; doi:10.7717/peerj.20279)
Supplement: Supplemental Information 1 [file peerj-13-20279-s001.xlsx]

## Sheet: NJM
Hip
1	1	-2.71363	-2.71363	-3.26486	-3.71467	-4.05192	-4.2635	-4.33746	-4.38206	-4.47481	-4.5859	-4.72294	-4.82873	-4.85806	-4.87544	-4.87068	-4.87446	-4.89138	-4.92735	-4.92903	-4.90607	-4.89609	-4.89691	-4.90676	-4.85963	-4.7948	-4.75923	-4.71158	-4.59693	-4.45746	-4.3282	-4.14508	-3.89908	-3.59361	-3.21927	-2.80812	-2.45712	-2.2276	-2.09122	-2.07495	-2.23682	-2.54252	-2.87084	-3.08448	-3.21351	-3.32269	-3.39592	-3.43616	-3.41016
	2	-2.2429	-2.2429	-2.19899	-2.37877	-2.6056	-2.869	-3.17884	-3.5215	-3.85543	-4.17147	-4.46795	-4.72944	-4.97028	-5.20604	-5.4436	-5.6597	-5.821	-5.9267	-6.028	-6.16829	-6.35797	-6.48775	-6.57213	-6.66094	-6.72179	-6.72692	-6.67758	-6.61076	-6.56754	-6.55939	-6.56552	-6.57043	-6.5785	-6.57736	-6.50919	-6.4118	-6.36891	-6.32285	-6.2763	-6.23815	-6.19294	-6.15214	-6.11732	-6.09218	-6.08685	-6.0617	-6.01159	-5.96155
	3	-5.63485	-5.63485	-5.58201	-5.62567	-5.66314	-5.75616	-5.8101	-5.79335	-5.80936	-5.8239	-5.71352	-5.61768	-5.64879	-5.73078	-5.80873	-5.84833	-5.80454	-5.75111	-5.69283	-5.57479	-5.46774	-5.46192	-5.54506	-5.63425	-5.66948	-5.67038	-5.6548	-5.68992	-5.77906	-5.81982	-5.82626	-5.80012	-5.71468	-5.59938	-5.48897	-5.33363	-5.18991	-5.10724	-5.01127	-4.7856	-4.58679	-4.46651	-4.24442	-4.00403	-3.76491	-3.53096	-3.4121	-3.4142
	4	-4.03817	-4.03817	-4.23891	-4.3956	-4.52088	-4.61578	-4.63705	-4.64695	-4.7717	-4.89389	-4.91691	-5.06927	-5.20369	-5.05926	-4.97028	-5.07191	-5.10591	-5.08133	-5.0171	-4.89216	-4.72443	-4.67864	-4.59875	-4.49302	-4.56869	-4.60295	-4.56166	-4.54716	-4.50062	-4.40775	-4.23258	-4.16912	-4.1401	-4.00505	-3.94936	-3.9664	-3.84122	-3.74489	-3.62988	-3.55335	-3.61749	-3.70507	-3.78675	-3.84699	-3.66354	-3.70135	-3.70767	-3.5961
	5	-5.63583	-5.63583	-5.51447	-5.41644	-5.32402	-5.34236	-5.40462	-5.46694	-5.47945	-5.47776	-5.51039	-5.49253	-5.42131	-5.31423	-5.34575	-5.2656	-5.25383	-5.234	-5.14352	-5.01574	-5.08139	-5.1548	-5.09037	-4.98502	-5.01103	-4.86203	-4.68307	-4.54045	-4.36152	-4.13277	-3.93087	-3.94167	-3.7356	-3.5473	-3.38227	-3.31097	-3.25537	-3.19205	-3.17962	-3.02686	-2.94694	-2.96195	-2.9225	-2.92754	-2.98214	-3.0762	-3.1042	-3.12879
	6	-4.66472	-4.66472	-5.01621	-5.38199	-5.77857	-6.08381	-6.29998	-6.52313	-6.74011	-6.89108	-6.99386	-7.07552	-7.13392	-7.1685	-7.1983	-7.15302	-7.09514	-7.08783	-7.12067	-7.13135	-7.12361	-7.14042	-7.12153	-7.09565	-7.14289	-7.23108	-7.2764	-7.26609	-7.19461	-7.09994	-6.9435	-6.81514	-6.7438	-6.57644	-6.29023	-5.98484	-5.68134	-5.41256	-5.10609	-4.79954	-4.50121	-4.2036	-3.95596	-3.78586	-3.63671	-3.54829	-3.48884	-3.40885
	7	-5.79662	-5.79662	-5.96281	-6.10742	-6.14529	-6.19195	-6.2025	-6.17803	-6.18764	-6.16883	-6.11711	-6.07599	-6.08622	-6.0427	-6.00209	-5.98599	-6.02561	-6.09608	-6.18186	-6.17191	-6.1561	-6.17919	-6.19858	-6.2036	-6.22947	-6.2762	-6.2807	-6.24067	-6.23009	-6.25858	-6.25317	-6.26989	-6.23407	-6.30496	-6.29221	-6.18162	-6.09785	-6.10931	-5.99626	-5.90138	-5.91538	-5.76659	-5.81263	-5.76235	-5.62868	-5.50273	-5.51584	-5.44381
	8	-3.96744	-3.96744	-4.24785	-4.36532	-4.46547	-4.57995	-4.67291	-4.74662	-4.81296	-4.87583	-4.91245	-4.93722	-4.99809	-5.0916	-5.15464	-5.15936	-5.16374	-5.21149	-5.28383	-5.31508	-5.23976	-5.19411	-5.22105	-5.31121	-5.38725	-5.31319	-5.25255	-5.25859	-5.34552	-5.43548	-5.44315	-5.43488	-5.43892	-5.46103	-5.52085	-5.54229	-5.50275	-5.42833	-5.37741	-5.38772	-5.36656	-5.217	-5.05239	-4.96524	-4.83283	-4.67782	-4.48263	-4.25275
	9	-4.80626	-4.80626	-5.03568	-5.11662	-5.18921	-5.2943	-5.35366	-5.53112	-5.82465	-6.06092	-6.19763	-6.12932	-6.01036	-5.8456	-5.79556	-5.78814	-5.93546	-6.23098	-6.31049	-6.23374	-6.19333	-6.1294	-6.08067	-5.81868	-5.71336	-5.40617	-5.04734	-4.73743	-4.37573	-4.3049	-4.17604	-4.02588	-3.80857	-3.41889	-3.42121	-3.43216	-3.32983	-3.21865	-3.14178	-3.1203	-3.18121	-3.21787	-3.23791	-3.2384	-3.29547	-3.31278	-3.35025	-3.35125
	10	-6.5879	-6.5879	-6.6007	-6.73447	-6.83023	-6.82144	-6.78271	-6.76033	-6.82088	-6.92887	-6.99969	-7.07413	-7.15341	-7.19362	-7.18801	-7.12804	-7.00745	-6.87771	-6.8614	-7.00938	-7.05687	-6.96163	-6.91237	-6.8064	-6.54767	-6.40058	-6.47625	-6.59098	-6.63868	-6.50284	-6.22812	-6.03597	-6.02129	-6.1065	-6.25508	-6.30298	-6.12789	-5.89095	-5.76353	-5.5987	-5.32461	-5.18663	-5.31455	-5.55805	-5.58928	-5.20624	-4.70256	-4.57383
	11	-3.99531	-3.99531	-3.98962	-4.14298	-4.27782	-4.32313	-4.3703	-4.32888	-4.38702	-4.38182	-4.36153	-4.38811	-4.42888	-4.47936	-4.47439	-4.5054	-4.52545	-4.52217	-4.46253	-4.39238	-4.37937	-4.35604	-4.29383	-4.11686	-3.90865	-3.63731	-3.44836	-3.40438	-3.25859	-3.0099	-2.90629	-2.75914	-2.65117	-2.69964	-2.73156	-2.71174	-2.74332	-2.70376	-2.6469	-2.74994	-2.87297	-2.89289	-2.95857	-2.9968	-2.95911	-2.89919	-2.82903	-2.68865
	12	-4.97433	-4.97433	-5.08662	-5.23474	-5.33536	-5.40724	-5.43667	-5.42814	-5.40815	-5.43007	-5.43727	-5.428	-5.41999	-5.41475	-5.4229	-5.44044	-5.45468	-5.46049	-5.4449	-5.4268	-5.40651	-5.40035	-5.40401	-5.40061	-5.38011	-5.34735	-5.33764	-5.36116	-5.3898	-5.40285	-5.39277	-5.36332	-5.33562	-5.33611	-5.37054	-5.39584	-5.39667	-5.38324	-5.38775	-5.41579	-5.46817	-5.51965	-5.53013	-5.50905	-5.50672	-5.49546	-5.4416	-5.41263
0.9	1	-4.30422	-4.30422	-4.15115	-4.13793	-4.21684	-4.32804	-4.42165	-4.47631	-4.50209	-4.51399	-4.5203	-4.52123	-4.51989	-4.51257	-4.49997	-4.48686	-4.48299	-4.49419	-4.51403	-4.53825	-4.57051	-4.6114	-4.65821	-4.70582	-4.74603	-4.7719	-4.77968	-4.77551	-4.75896	-4.72452	-4.67672	-4.63111	-4.59343	-4.56187	-4.52194	-4.47417	-4.43003	-4.38323	-4.32334	-4.26845	-4.20134	-4.08501	-3.92672	-3.74912	-3.56385	-3.36192	-3.13798	-2.89695
	2	-5.85317	-5.85317	-5.85317	-5.85317	-5.61266	-5.58786	-5.64577	-5.72123	-5.77884	-5.77052	-5.72038	-5.67542	-5.6485	-5.63958	-5.64764	-5.66561	-5.6893	-5.72917	-5.73841	-5.68629	-5.60262	-5.53932	-5.5344	-5.56992	-5.61004	-5.65486	-5.69767	-5.72925	-5.70936	-5.61523	-5.51456	-5.43173	-5.37229	-5.33276	-5.30775	-5.29452	-5.28972	-5.28686	-5.28345	-5.28302	-5.28733	-5.2942	-5.30021	-5.30635	-5.30529	-5.2877	-5.24391	-5.19325
	3	-5.97673	-5.97673	-6.03154	-6.07843	-6.0963	-6.10856	-6.09978	-6.09675	-6.15831	-6.25368	-6.39373	-6.51406	-6.57074	-6.60369	-6.64213	-6.68462	-6.71253	-6.73526	-6.71649	-6.66478	-6.64791	-6.63319	-6.58607	-6.53924	-6.48675	-6.41408	-6.35816	-6.30816	-6.23276	-6.12651	-5.99725	-5.87778	-5.73749	-5.61232	-5.39151	-5.17438	-5.02383	-4.7766	-4.51111	-4.20789	-3.90815	-3.74178	-3.74431	-3.72203	-3.63078	-3.6354	-3.65113	-3.59951
	4	-4.68987	-4.68987	-4.6722	-4.75017	-4.8166	-4.82284	-4.84047	-4.89978	-4.88944	-4.8528	-4.77609	-4.71809	-4.71282	-4.74509	-4.6986	-4.5469	-4.41803	-4.29252	-4.23148	-4.22041	-4.18708	-4.17597	-4.12562	-4.09677	-3.99164	-3.89139	-3.84483	-3.80482	-3.78838	-3.788	-3.79911	-3.73956	-3.65348	-3.64153	-3.73848	-3.6287	-3.49302	-3.35541	-3.26053	-3.0887	-2.94948	-2.98495	-3.02449	-2.93698	-2.97969	-2.94975	-2.7447	-2.56533
	5	-4.12789	-4.12789	-4.91533	-5.24475	-5.33032	-5.3587	-5.40311	-5.44965	-5.49797	-5.56037	-5.59485	-5.57585	-5.54465	-5.51295	-5.45465	-5.38395	-5.3217	-5.25176	-5.19578	-5.18115	-5.19168	-5.18694	-5.16731	-5.15932	-5.16456	-5.17403	-5.16349	-5.11028	-5.04633	-5.02458	-5.05445	-5.10889	-5.17027	-5.23076	-5.25082	-5.21707	-5.16896	-5.11449	-5.09715	-5.08996	-5.06674	-5.04699	-5.03016	-5.00865	-4.97379	-4.89959	-4.79953	-4.74652
	6	-6.75086	-6.75086	-6.50078	-6.50991	-6.64184	-6.79521	-6.91879	-7.00214	-7.05584	-7.09551	-7.12734	-7.14781	-7.15096	-7.13761	-7.10439	-7.05546	-6.99701	-6.93745	-6.87953	-6.82769	-6.78564	-6.75704	-6.74636	-6.74952	-6.75186	-6.74466	-6.73594	-6.73526	-6.73788	-6.73341	-6.71992	-6.69764	-6.66981	-6.63661	-6.60016	-6.57905	-6.56419	-6.54962	-6.53509	-6.52013	-6.50133	-6.47164	-6.42949	-6.37281	-6.29373	-6.18261	-6.0349	-5.86403
	7	-4.87924	-4.87924	-5.09285	-5.26901	-5.41266	-5.51684	-5.61152	-5.67767	-5.72404	-5.76989	-5.81484	-5.85492	-5.87617	-5.8766	-5.86	-5.82859	-5.80682	-5.80098	-5.80385	-5.80439	-5.79835	-5.80609	-5.83109	-5.87177	-5.91923	-5.95363	-5.96358	-5.96238	-5.96674	-5.98781	-6.01746	-6.0447	-6.08662	-6.04349	-6.01113	-5.97968	-5.91519	-5.87033	-5.82326	-5.78984	-5.75421	-5.68212	-5.59439	-5.53487	-5.48893	-5.43391	-5.31246	-5.19162
	8	-5.57046	-5.57047	-5.36363	-5.4398	-5.54444	-5.61915	-5.67508	-5.73598	-5.80503	-5.86787	-5.90435	-5.89395	-5.8456	-5.79937	-5.79891	-5.8372	-5.89476	-5.96503	-6.04268	-6.12026	-6.17175	-6.13219	-6.13432	-6.16551	-6.19669	-6.22672	-6.18752	-6.13052	-6.08537	-6.04506	-5.98992	-5.88417	-5.74686	-5.61929	-5.51641	-5.43456	-5.37568	-5.32225	-5.22624	-5.11889	-5.02146	-4.89018	-4.75921	-4.61993	-4.44452	-4.25828	-4.04736	-3.81915
	9	-5.86956	-5.86956	-5.64547	-5.56961	-5.56435	-5.57277	-5.57081	-5.56173	-5.56051	-5.56735	-5.57764	-5.58431	-5.59278	-5.65062	-5.72333	-5.77852	-5.80267	-5.80757	-5.79926	-5.76111	-5.7365	-5.74966	-5.77753	-5.79788	-5.78852	-5.76005	-5.72738	-5.69295	-5.66768	-5.65572	-5.66216	-5.67767	-5.6952	-5.71205	-5.71117	-5.66744	-5.68069	-5.72031	-5.72288	-5.66917	-5.58244	-5.48247	-5.37078	-5.26094	-5.14696	-5.03525	-4.94539	-4.8521
	10	-3.44829	-3.44829	-3.32438	-3.68744	-4.34159	-5.07388	-5.73941	-6.23879	-6.52381	-6.64129	-6.67877	-6.65179	-6.59816	-6.53201	-6.42824	-6.27033	-6.05143	-5.80561	-5.58208	-5.43966	-5.40933	-5.47923	-5.60377	-5.71984	-5.80096	-5.8454	-5.88546	-5.9194	-5.91439	-5.84752	-5.74266	-5.66915	-5.63727	-5.60871	-5.56104	-5.45718	-5.32563	-5.21991	-5.16131	-5.13477	-5.1359	-5.13111	-5.0528	-4.85384	-4.60418	-4.44575	-4.41826	-4.43593
	11	-4.20073	-4.20073	-4.16138	-4.21915	-4.27657	-4.29213	-4.28642	-4.28192	-4.28847	-4.30236	-4.32358	-4.32046	-4.28163	-4.24396	-4.23244	-4.23934	-4.24329	-4.22084	-4.18775	-4.15446	-4.16269	-4.19645	-4.21815	-4.21647	-4.2192	-4.23355	-4.24532	-4.2689	-4.29374	-4.29004	-4.26847	-4.23841	-4.20753	-4.17177	-4.11253	-4.03688	-3.977	-3.94443	-3.92273	-3.88569	-3.82703	-3.73718	-3.63239	-3.53105	-3.39187	-3.21138	-3.0174	-2.83847
	12	-5.34952	-5.34952	-5.34326	-5.35861	-5.39114	-5.41074	-5.40738	-5.38581	-5.35481	-5.31918	-5.27634	-5.24039	-5.20536	-5.16926	-5.13457	-5.10719	-5.0911	-5.08942	-5.09704	-5.10651	-5.11818	-5.12693	-5.12711	-5.11788	-5.10589	-5.09438	-5.08416	-5.07303	-5.05699	-5.03638	-5.00913	-4.97511	-4.93655	-4.90318	-4.88464	-4.88206	-4.89017	-4.89747	-4.89605	-4.88439	-4.87324	-4.87596	-4.89049	-4.90176	-4.89272	-4.86842	-4.87072	-4.88717
0.7	1	-2.06881	-2.06881	-2.20131	-2.32607	-2.46388	-2.6146	-2.77018	-2.92383	-3.07186	-3.21738	-3.35628	-3.48146	-3.58986	-3.68095	-3.76143	-3.8392	-3.91331	-3.97737	-4.02037	-4.05119	-4.07573	-4.10054	-4.13156	-4.16364	-4.18765	-4.20173	-4.208	-4.21602	-4.23252	-4.25422	-4.27198	-4.28009	-4.27821	-4.27236	-4.27494	-4.28251	-4.28347	-4.26654	-4.22404	-4.16571	-4.12202	-4.08637	-4.05361	-4.02339	-3.99962	-3.97157	-3.93768	-3.89708
	2	-2.41238	-2.41238	-2.53609	-2.71898	-2.93239	-3.15576	-3.37804	-3.59094	-3.79227	-3.98247	-4.16904	-4.35767	-4.54818	-4.73615	-4.91193	-5.06912	-5.20721	-5.3253	-5.41638	-5.47821	-5.51238	-5.5227	-5.51296	-5.49119	-5.46716	-5.44225	-5.42377	-5.40486	-5.36919	-5.31833	-5.26169	-5.20651	-5.15756	-5.12099	-5.10791	-5.11049	-5.11028	-5.10054	-5.07632	-5.03716	-4.98774	-4.9357	-4.88886	-4.85406	-4.83551	-4.83128	-4.83109	-4.81624
	3	-5.00575	-5.00575	-5.00575	-5.00575	-4.64864	-4.88786	-5.24839	-5.49001	-5.56115	-5.50807	-5.43741	-5.39341	-5.37521	-5.37318	-5.36618	-5.35169	-5.33777	-5.33394	-5.34294	-5.35321	-5.35806	-5.36783	-5.38075	-5.38815	-5.37878	-5.34239	-5.28355	-5.21754	-5.15332	-5.09267	-5.03292	-4.96349	-4.88701	-4.80482	-4.7163	-4.62079	-4.51714	-4.40903	-4.29054	-4.15025	-3.98663	-3.8131	-3.69341	-3.58535	-3.45394	-3.28791	-3.08274	-2.84696
	4	-3.2845	-3.2845	-3.05391	-3.0164	-3.13956	-3.35157	-3.58057	-3.79454	-3.97577	-4.10815	-4.1913	-4.22269	-4.21577	-4.20468	-4.18283	-4.15109	-4.11813	-4.08444	-4.04671	-4.00002	-3.95	-3.90022	-3.86821	-3.84874	-3.83425	-3.81823	-3.80063	-3.77721	-3.74464	-3.70694	-3.67891	-3.66329	-3.65266	-3.63965	-3.63271	-3.63314	-3.62296	-3.59236	-3.54016	-3.48035	-3.42725	-3.38692	-3.35256	-3.31094	-3.25086	-3.16057	-3.04265	-2.90844
	5	-4.84915	-4.84915	-4.71514	-4.64693	-4.68586	-4.81804	-4.99704	-5.17862	-5.33251	-5.43914	-5.49718	-5.526	-5.53483	-5.52471	-5.49327	-5.46461	-5.46144	-5.45814	-5.42725	-5.34814	-5.24987	-5.16507	-5.08311	-5.00242	-4.92474	-4.85019	-4.78297	-4.72845	-4.68635	-4.65089	-4.6181	-4.58839	-4.56397	-4.5425	-4.52688	-4.52734	-4.54254	-4.5593	-4.57578	-4.59155	-4.60358	-4.61266	-4.6149	-4.60865	-4.59356	-4.57016	-4.54482	-4.51134
	6	-6.74988	-6.74988	-6.71643	-6.73043	-6.76499	-6.80599	-6.84521	-6.87932	-6.90515	-6.92689	-6.95507	-6.99207	-7.03584	-7.08229	-7.12619	-7.16298	-7.18535	-7.19513	-7.19741	-7.19215	-7.18442	-7.1735	-7.15845	-7.13838	-7.11419	-7.08939	-7.06539	-7.04474	-7.0272	-7.00907	-6.97949	-6.93162	-6.877	-6.83118	-6.78294	-6.72715	-6.66481	-6.59812	-6.52765	-6.44668	-6.35447	-6.26204	-6.15216	-6.00256	-5.81077	-5.60791	-5.40341	-5.18991
	7	-4.01737	-4.01737	-4.46818	-4.808	-5.04776	-5.21813	-5.34279	-5.42371	-5.46582	-5.46962	-5.44446	-5.4128	-5.37878	-5.34165	-5.29971	-5.25492	-5.22356	-5.2009	-5.17578	-5.14662	-5.12	-5.09985	-5.08947	-5.09056	-5.10147	-5.11762	-5.13249	-5.14947	-5.16413	-5.17221	-5.17671	-5.17979	-5.18131	-5.16774	-5.11097	-5.00957	-4.88314	-4.76003	-4.63904	-4.50709	-4.36526	-4.21703	-4.06414	-3.91121	-3.75991	-3.61134	-3.45862	-3.29368
	8	-3.76938	-3.76938	-3.93575	-4.12536	-4.30394	-4.45767	-4.57534	-4.65481	-4.69889	-4.72241	-4.73847	-4.74183	-4.75852	-4.84478	-4.92043	-4.88925	-4.82818	-4.857	-4.9388	-4.98769	-5.01174	-5.0198	-5.01475	-5.00352	-4.99671	-4.99576	-4.99356	-4.98791	-4.97143	-4.94285	-4.90644	-4.86241	-4.80307	-4.75856	-4.72756	-4.67201	-4.61048	-4.58207	-4.56397	-4.55812	-4.53684	-4.49242	-4.43672	-4.4013	-4.39228	-4.39398	-4.3973	-4.36905
	9	-1.49038	-1.49038	-1.84124	-2.12539	-2.38962	-2.67297	-2.98153	-3.29697	-3.58472	-3.81831	-3.99026	-4.10784	-4.19457	-4.27922	-4.37624	-4.48999	-4.61875	-4.75427	-4.88167	-4.98215	-5.04221	-5.09201	-5.15741	-5.23022	-5.29382	-5.33234	-5.331	-5.28554	-5.24536	-5.21408	-5.18186	-5.14666	-5.1104	-5.07422	-5.03878	-5.00606	-4.9845	-4.98556	-5.00175	-5.0227	-5.04372	-5.0602	-5.06912	-5.06728	-5.05761	-5.04275	-5.02365	-4.99463
	10	-6.98288	-6.98288	-6.98288	-6.56783	-6.42399	-6.36241	-6.26608	-6.10035	-5.90132	-5.74073	-5.68166	-5.74233	-5.89435	-6.092	-6.28971	-6.47881	-6.66181	-6.81372	-6.92159	-6.98572	-7.02072	-7.04001	-7.04797	-7.03553	-6.98115	-6.86571	-6.68246	-6.43573	-6.13894	-5.81598	-5.48231	-5.14497	-4.80299	-4.47122	-4.18314	-3.93856	-3.74816	-3.59733	-3.43676	-3.24128	-3.04551	-2.88486	-2.77289	-2.69067	-2.60657	-2.48463	-2.31901	-2.1376
	11	-3.42966	-3.42966	-3.63573	-3.7844	-3.88241	-3.93585	-3.93989	-3.89548	-3.82718	-3.76358	-3.72084	-3.69299	-3.6643	-3.63076	-3.59585	-3.56692	-3.54634	-3.53242	-3.52482	-3.52025	-3.51961	-3.51934	-3.51703	-3.51239	-3.50614	-3.50073	-3.49842	-3.50077	-3.50572	-3.51049	-3.51449	-3.51532	-3.51256	-3.50563	-3.48676	-3.45939	-3.42511	-3.3876	-3.35109	-3.31476	-3.27622	-3.24341	-3.21841	-3.1831	-3.10984	-3.0177	-2.91955	-2.82886
	12	-3.66556	-3.66556	-4.13584	-4.47943	-4.69607	-4.81174	-4.8706	-4.91537	-4.95737	-4.97908	-4.99572	-5.01453	-5.02997	-5.03775	-5.03064	-5.00148	-4.95158	-4.8911	-4.83957	-4.7857	-4.72889	-4.67488	-4.63518	-4.61305	-4.60217	-4.59629	-4.59285	-4.58917	-4.58399	-4.58046	-4.58591	-4.6069	-4.64477	-4.68639	-4.72793	-4.76524	-4.78717	-4.78725	-4.76628	-4.71212	-4.61592	-4.51726	-4.4587	-4.42414	-4.39216	-4.37005	-4.32979	-4.26106
Knee
1	1	1.138113	1.138113	1.06206	1.002972	0.976947	0.999065	1.028891	1.040241	1.059462	1.035286	0.935038	0.822998	0.665451	0.483526	0.375301	0.30649	0.201177	0.093692	0.010393	-0.096531	-0.21348	-0.30469	-0.320353	-0.256565	-0.243962	-0.388134	-0.531031	-0.548424	-0.5256	-0.503008	-0.432487	-0.324129	-0.227294	-0.152999	-0.145966	-0.198709	-0.269885	-0.285948	-0.190362	-0.117155	-0.192515	-0.312829	-0.323075	-0.213764	-0.066036	0.068636	0.227308	0.417099
	2	1.02348	1.02348	1.268602	1.313821	1.404515	1.574988	1.753703	1.873785	1.925921	1.941577	1.952194	1.972585	1.998167	2.024921	2.045484	2.048356	2.031813	1.999671	1.945576	1.852358	1.703051	1.528116	1.361496	1.202917	1.042571	0.897669	0.799	0.741148	0.68741	0.634221	0.604199	0.58362	0.525981	0.41822	0.295446	0.181488	0.080061	0.024021	0.025161	0.050139	0.027349	-0.051464	-0.14524	-0.215322	-0.262591	-0.294986	-0.33651	-0.390019
	3	2.03728	2.03728	1.997354	1.882594	1.78625	1.738786	1.696548	1.650274	1.647834	1.626184	1.515998	1.404904	1.332674	1.227654	1.147586	1.123062	1.093082	1.019596	0.941134	0.838444	0.69723	0.544934	0.410148	0.336788	0.33072	0.270832	0.129532	-0.026516	-0.136398	-0.206498	-0.303056	-0.434506	-0.477998	-0.489954	-0.620446	-0.756442	-0.758216	-0.641966	-0.627812	-0.718918	-0.84478	-0.941384	-0.859182	-0.70421	-0.649492	-0.666886	-0.651492	-0.651422
	4	1.98828	1.98828	2.000322	1.918389	1.769977	1.653803	1.616326	1.725173	1.815256	1.822211	1.901896	1.759311	1.630867	1.62597	1.640983	1.520092	1.515212	1.349952	1.215674	1.19019	1.290133	1.129063	1.147262	1.248622	0.97866	0.798748	0.851469	0.806238	0.617739	0.557578	0.686175	0.577765	0.458863	0.649073	0.653585	0.544759	0.726054	0.583109	0.586387	0.649999	0.62324	0.567686	0.400041	0.596049	0.74559	0.511008	0.365502	0.426304
	5	0.884314	0.884315	0.862814	0.727558	0.560055	0.364619	0.236929	0.057365	0.072047	0.152062	0.038123	-0.026253	-0.206244	-0.173137	-0.318052	-0.448691	-0.578623	-0.73157	-0.526301	-0.286928	-0.322497	-0.345382	-0.282102	-0.168774	-0.159507	-0.241626	-0.339522	-0.309713	-0.274406	-0.227464	-0.202532	-0.109979	-0.13269	-0.089066	-0.010652	0.055216	0.107136	0.18382	0.342103	0.430807	0.38698	0.366889	0.423079	0.460761	0.484168	0.504486	0.465813	0.462305
	6	1.068722	1.068723	1.062094	1.078886	1.140453	1.19104	1.192947	1.157147	1.059923	1.044833	1.134122	1.137386	1.070459	0.977087	0.824335	0.715243	0.667733	0.574898	0.441178	0.230909	-0.019602	-0.237257	-0.329252	-0.306484	-0.436124	-0.711477	-0.975755	-1.197921	-1.315469	-1.328082	-1.255566	-1.270883	-1.503185	-1.697537	-1.724807	-1.640158	-1.512345	-1.485154	-1.446537	-1.291263	-1.085295	-0.892261	-0.749307	-0.745355	-0.773544	-0.691192	-0.594094	-0.500889
	7	2.884898	2.884899	2.904981	2.878764	2.83198	2.871204	2.937377	2.910593	2.854583	2.862588	2.822917	2.693085	2.693086	2.52152	2.456719	2.484282	2.450333	2.24839	2.067621	2.01038	1.901114	1.677598	1.482434	1.405376	1.313786	1.094219	0.964494	0.981838	0.937941	0.882032	0.749344	0.734343	0.757193	0.59207	0.355949	0.415458	0.367352	0.140308	0.130332	0.026087	0.092275	0.091234	-0.197599	-0.12437	0.085253	0.210679	0.015926	0.045554
	8	1.680792	1.680794	1.764738	1.780942	1.754074	1.734532	1.726564	1.709626	1.678286	1.637338	1.576886	1.498718	1.438368	1.405062	1.362034	1.281768	1.175874	1.057168	0.957262	0.902804	0.87324	0.838598	0.785326	0.69759	0.560978	0.379868	0.191672	0.042426	-0.068866	-0.186204	-0.34223	-0.527108	-0.721928	-0.916086	-1.068698	-1.140842	-1.192478	-1.290734	-1.37669	-1.356072	-1.276424	-1.226782	-1.234456	-1.295744	-1.375274	-1.423284	-1.37236	-1.19698
	9	2.58414	2.584142	2.737818	2.914892	2.895702	2.820812	2.730222	2.730223	2.472506	2.502294	2.502294	2.198392	2.318156	2.366062	2.1753	1.976492	1.889414	1.61369	1.21365	1.206118	0.957144	0.56932	0.37313	0.275842	-0.125636	-0.240502	-0.204092	0.063208	-0.08865	-0.09446	0.172952	0.493438	0.736842	0.747906	0.808332	0.844012	0.815496	0.872908	1.124218	1.316384	1.457558	1.580138	1.667656	1.668656	1.630276	1.664916	1.722052	1.819216
	10	-0.289422	-0.289423	-0.311731	-0.301994	-0.265767	-0.229243	-0.234262	-0.273433	-0.336316	-0.396302	-0.433447	-0.457239	-0.475545	-0.49081	-0.50759	-0.516726	-0.512348	-0.503073	-0.51773	-0.579928	-0.623636	-0.635776	-0.669908	-0.688439	-0.651727	-0.634599	-0.670352	-0.71909	-0.771394	-0.777607	-0.732717	-0.699727	-0.710173	-0.741484	-0.788525	-0.809982	-0.786683	-0.761864	-0.768147	-0.744508	-0.664462	-0.599133	-0.598621	-0.636796	-0.645987	-0.59739	-0.545585	-0.535244
	11	2.935528	2.935528	3.084197	3.024502	2.903099	2.743825	2.547277	2.279171	1.983452	1.687094	1.356199	1.072923	0.899772	0.791187	0.598551	0.320381	0.289974	0.24815	0.220751	0.224165	0.358574	0.401717	0.389453	0.492419	0.721432	0.785361	0.824424	0.890607	0.915078	0.902613	1.004703	1.174662	1.269427	1.25473	1.315996	1.385722	1.406049	1.495929	1.547543	1.609501	1.693975	1.739676	1.786268	1.798147	1.784993	1.74819	1.769816	1.840845
	12	2.035645	2.035645	2.121507	2.197057	2.23532	2.232509	2.204725	2.171753	2.144471	2.109365	2.062773	2.010217	1.937056	1.834766	1.740298	1.68396	1.641814	1.577495	1.490063	1.392047	1.277374	1.13668	0.98401	0.86428	0.803045	0.761616	0.657272	0.4383	0.173318	-0.011456	-0.074319	-0.062352	-0.043676	-0.076834	-0.171031	-0.262341	-0.280984	-0.228316	-0.188167	-0.242415	-0.398376	-0.56194	-0.595502	-0.489585	-0.412735	-0.481001	-0.612932	-0.652561
0.9	1	0.698921	0.698921	0.933953	1.003388	0.97697	0.912477	0.841451	0.778339	0.723363	0.680077	0.658395	0.662982	0.680916	0.693422	0.691246	0.672249	0.632629	0.56749	0.477434	0.370699	0.264202	0.175865	0.106665	0.041794	-0.032298	-0.116591	-0.199048	-0.263756	-0.302642	-0.321927	-0.335933	-0.355021	-0.377427	-0.395216	-0.401247	-0.392864	-0.370085	-0.327323	-0.255353	-0.156381	-0.048141	0.042537	0.097646	0.120637	0.131649	0.149802	0.177842	0.20734
	2	1.31777	1.31777	1.425436	1.496788	1.529156	1.530062	1.505772	1.46003	1.398468	1.329968	1.258802	1.18525	1.106954	1.023582	0.935034	0.841286	0.743058	0.6454	0.551842	0.462062	0.375892	0.294342	0.21782	0.146116	0.077666	0.00973	-0.057972	-0.128628	-0.20834	-0.3009	-0.405124	-0.507046	-0.591636	-0.653428	-0.699344	-0.741826	-0.78806	-0.834258	-0.870822	-0.893174	-0.903778	-0.908566	-0.914778	-0.926838	-0.942352	-0.952764	-0.944268	-0.909762
	3	1.180002	1.180002	1.243818	1.265716	1.269626	1.25436	1.183464	1.104764	1.067164	1.071468	1.109526	1.14174	1.16883	1.180032	1.12528	1.050942	1.021086	0.979738	0.896004	0.803102	0.714338	0.633822	0.563848	0.482016	0.362614	0.186366	-0.002288	-0.079768	-0.092866	-0.239918	-0.473954	-0.598092	-0.597288	-0.558972	-0.556672	-0.645288	-0.805854	-0.893452	-0.849146	-0.739714	-0.624622	-0.55682	-0.532104	-0.630578	-0.818668	-0.91047	-0.8768	-0.785414
	4	1.638527	1.638528	1.795333	1.837544	1.738248	1.690818	1.62675	1.561051	1.572349	1.580948	1.502023	1.385553	1.247442	1.059326	1.033731	1.079083	1.006541	1.042389	1.073504	1.005047	1.028236	0.978711	0.925905	0.839886	0.985168	1.041751	0.898019	0.826778	0.864392	0.892516	0.867334	0.991546	1.050317	0.895956	0.792386	0.812538	0.857642	0.729084	0.732461	0.877562	1.027035	0.869353	0.891315	0.972906	0.768381	0.612785	0.762381	0.910205
	5	2.062802	2.062803	1.956659	1.965775	2.036417	2.09228	2.08657	2.018005	1.904099	1.760964	1.622927	1.493401	1.375642	1.277397	1.195289	1.118404	1.043108	0.98872	0.963657	0.924691	0.830803	0.713802	0.63707	0.593387	0.519922	0.378941	0.212656	0.096699	0.028591	-0.043878	-0.123807	-0.188429	-0.251034	-0.342909	-0.432803	-0.463759	-0.456917	-0.470053	-0.551603	-0.692949	-0.829936	-0.903113	-0.906314	-0.871897	-0.823267	-0.748535	-0.658072	-0.624897
	6	1.10757	1.107571	1.104191	1.095362	1.077715	1.055291	1.035323	1.019816	1.005506	0.985649	0.958705	0.932279	0.907189	0.867579	0.81203	0.762486	0.74106	0.736658	0.717185	0.668539	0.605608	0.545813	0.477181	0.379667	0.255215	0.122039	-0.008044	-0.139211	-0.274183	-0.402409	-0.511577	-0.606242	-0.701558	-0.803689	-0.898699	-0.969611	-1.01305	-1.044717	-1.077239	-1.108027	-1.128564	-1.140351	-1.158081	-1.188916	-1.217624	-1.217758	-1.170835	-1.080503
	7	2.640233	2.640234	2.750817	2.834338	2.839658	2.818483	2.834943	2.877429	2.913113	2.921611	2.889476	2.83731	2.803647	2.790288	2.767187	2.705787	2.613568	2.536164	2.477394	2.393467	2.282314	2.173064	2.054167	1.929573	1.835523	1.75556	1.642503	1.503263	1.351903	1.181394	1.02694	0.922422	0.785839	0.570789	0.356081	0.206405	0.079521	-0.086084	-0.288931	-0.45627	-0.50561	-0.411116	-0.28704	-0.260169	-0.294971	-0.314995	-0.287409	-0.229543
	8	0.99507	1.41424	1.57036	1.57721	1.54958	1.54851	1.55807	1.53078	1.46399	1.40047	1.36408	1.33374	1.27942	1.21401	1.16451	1.11234	1.01995	0.886544	0.764164	0.693068	0.63	0.5214	0.360042	0.192728	0.04875	-0.110208	-0.317572	-0.54827	-0.72932	-0.806326	-0.807406	-0.818194	-0.88736	-0.982316	-1.04603	-1.07191	-1.1055	-1.17339	-1.23031	-1.23172	-1.19826	-1.17193	-1.14974	-1.09352	-1.01188	-0.952812	-0.926984	-0.893936
	9	2.728092	2.728094	2.542536	2.439208	2.379616	2.333326	2.290312	2.259544	2.241798	2.228518	2.209754	2.17948	2.150632	2.136852	2.133216	2.123194	2.102556	2.070442	2.020148	1.95098	1.876716	1.81045	1.74334	1.661258	1.571468	1.486716	1.405296	1.314468	1.192862	1.033096	0.852546	0.67781	0.528486	0.405496	0.298036	0.195548	0.085708	-0.02414	-0.128414	-0.23709	-0.350882	-0.45032	-0.508466	-0.510052	-0.46044	-0.398452	-0.366762	-0.360076
	10	0.96691	0.966911	1.045249	1.089697	1.075189	1.00461	0.900924	0.803633	0.742537	0.719387	0.717473	0.720979	0.725152	0.734058	0.763333	0.834902	0.952246	1.084116	1.181236	1.188615	1.082817	0.890995	0.667741	0.456213	0.276372	0.133166	0.02094	-0.068084	-0.132463	-0.168071	-0.186439	-0.210882	-0.246246	-0.280238	-0.307679	-0.327678	-0.345512	-0.373879	-0.419142	-0.479472	-0.548885	-0.615972	-0.656493	-0.651132	-0.622924	-0.622949	-0.665007	-0.717928
	11	2.147445	2.147445	2.153688	2.081436	2.016538	2.019531	2.076211	2.133336	2.160956	2.172568	2.164099	2.113392	1.993058	1.818158	1.633375	1.462258	1.314423	1.211859	1.14946	1.09264	1.01216	0.908505	0.793273	0.661118	0.511181	0.380806	0.299646	0.245068	0.189992	0.134295	0.095367	0.075604	0.044388	0.004629	-0.0094	0.007435	0.027032	0.041119	0.052793	0.081542	0.15243	0.254407	0.364207	0.470904	0.573207	0.671154	0.749674	0.784542
	12	2.888694	2.888694	2.465078	2.212686	2.079423	2.014178	1.981391	1.960636	1.941964	1.922804	1.905194	1.889722	1.875489	1.855357	1.817536	1.752854	1.659523	1.542686	1.411026	1.272374	1.130085	0.986552	0.841037	0.692581	0.542944	0.397121	0.26118	0.142987	0.050572	-0.014612	-0.059481	-0.097988	-0.147163	-0.218844	-0.3119	-0.411848	-0.497377	-0.550955	-0.568107	-0.555258	-0.524555	-0.493433	-0.481305	-0.495514	-0.52713	-0.561326	-0.591802	-0.613444
0.7	1	0.494935	0.494935	0.556166	0.592786	0.614649	0.634086	0.660084	0.696991	0.744848	0.797867	0.850156	0.896225	0.928934	0.941009	0.929641	0.900485	0.864697	0.830717	0.800818	0.766636	0.722258	0.668132	0.60792	0.547359	0.491458	0.438711	0.384935	0.328164	0.268199	0.204422	0.136889	0.066774	-0.005541	-0.082681	-0.166341	-0.251292	-0.326923	-0.385295	-0.426152	-0.457205	-0.487796	-0.517623	-0.54071	-0.549588	-0.53889	-0.510743	-0.474218	-0.438398
	2	1.863318	1.863318	1.638236	1.529934	1.513578	1.55434	1.621924	1.695712	1.762288	1.813332	1.844652	1.854894	1.84589	1.821418	1.787368	1.751562	1.721228	1.699764	1.686504	1.678054	1.67009	1.658924	1.641294	1.61397	1.574828	1.523142	1.459486	1.384762	1.300102	1.207792	1.109902	1.006804	0.898512	0.785074	0.666008	0.54341	0.420744	0.300428	0.184356	0.074186	-0.029372	-0.127688	-0.222852	-0.315078	-0.401844	-0.478462	-0.53989	-0.58204
	3	0.089142	0.089143	0.089144	1.573152	1.867882	1.66897	1.378658	1.155124	1.017378	0.943082	0.905818	0.893588	0.90024	0.913394	0.91626	0.897088	0.855004	0.79504	0.718336	0.623874	0.518136	0.41912	0.339088	0.265704	0.179776	0.079512	-0.017262	-0.092806	-0.143426	-0.181226	-0.219912	-0.264394	-0.317598	-0.376846	-0.434896	-0.485024	-0.526662	-0.569474	-0.620316	-0.672524	-0.710206	-0.720796	-0.707428	-0.667334	-0.601214	-0.523002	-0.456474	-0.416094
	4	1.622752	1.622752	1.450303	1.25706	1.081125	0.949076	0.870071	0.837929	0.839776	0.859191	0.883579	0.908085	0.931471	0.94952	0.963758	0.977261	0.994132	1.013856	1.028621	1.027658	1.008107	0.968548	0.911274	0.841778	0.771981	0.717692	0.688443	0.687584	0.705923	0.723048	0.719589	0.685019	0.617591	0.525375	0.424561	0.336384	0.277774	0.255983	0.263126	0.279284	0.284139	0.268507	0.235034	0.193807	0.156518	0.134625	0.131621	0.142903
	5	1.321334	1.321334	1.45873	1.596412	1.730241	1.85993	1.984296	2.098132	2.194649	2.268421	2.316463	2.336136	2.326919	2.289127	2.223307	2.127889	2.001489	1.850405	1.680796	1.502199	1.326417	1.164885	1.025341	0.908197	0.811453	0.733443	0.673044	0.627746	0.590969	0.551668	0.498216	0.422484	0.322922	0.20413	0.074015	-0.061646	-0.199321	-0.332855	-0.455172	-0.555908	-0.625484	-0.660994	-0.668082	-0.660044	-0.65201	-0.656194	-0.681253	-0.729232
	6	0.537426	0.537427	0.563226	0.577611	0.586617	0.594281	0.598516	0.592266	0.569266	0.528441	0.470356	0.394998	0.301956	0.197151	0.092343	-0.003314	-0.092167	-0.186053	-0.293708	-0.407143	-0.509556	-0.591134	-0.658299	-0.724522	-0.799098	-0.882802	-0.973721	-1.071802	-1.177732	-1.288202	-1.395167	-1.489799	-1.567177	-1.623524	-1.654209	-1.658467	-1.640797	-1.609421	-1.568651	-1.516884	-1.453969	-1.386199	-1.31876	-1.253711	-1.184885	-1.105058	-1.012127	-0.911371
	7	2.754522	2.754523	2.74881	2.751387	2.75559	2.754722	2.744142	2.720687	2.68123	2.624179	2.54927	2.456817	2.349674	2.232147	2.109158	1.98478	1.859385	1.733335	1.60791	1.483707	1.36081	1.238917	1.117408	0.995607	0.871848	0.743441	0.607194	0.459286	0.300195	0.132569	-0.039186	-0.208793	-0.370448	-0.515559	-0.634624	-0.722721	-0.78086	-0.813218	-0.825031	-0.821891	-0.808335	-0.785673	-0.752246	-0.705979	-0.645179	-0.572055	-0.489839	-0.400123
	8	1.272798	1.272798	1.311796	1.354924	1.39032	1.416546	1.435786	1.442894	1.430496	1.396366	1.34498	1.289578	1.241518	1.19787	1.146532	1.081084	0.999402	0.905802	0.817244	0.749022	0.698914	0.658026	0.621554	0.591796	0.57734	0.583328	0.598854	0.600484	0.563832	0.479742	0.370526	0.274872	0.21331	0.166568	0.09658	-0.020776	-0.179104	-0.346404	-0.490804	-0.6073	-0.696866	-0.76819	-0.825922	-0.875412	-0.916056	-0.945338	-0.963914	-0.9802
	9	1.312478	1.312478	1.409512	1.52312	1.64524	1.773312	1.909858	2.05976	2.223328	2.390188	2.541774	2.657228	2.716644	2.710022	2.64922	2.560614	2.468946	2.388644	2.324702	2.274822	2.231734	2.182682	2.118628	2.040026	1.95339	1.86538	1.77675	1.682548	1.575588	1.462262	1.354668	1.261678	1.183594	1.114168	1.047446	0.981444	0.915706	0.84727	0.771726	0.686464	0.592268	0.49164	0.387196	0.283392	0.185956	0.099354	0.021914	-0.05586
	10	-0.322873	-0.322874	-0.101542	0.062561	0.208825	0.367676	0.545709	0.725041	0.871263	0.947134	0.932985	0.83629	0.690054	0.52919	0.375509	0.239096	0.125577	0.036602	-0.033271	-0.091247	-0.148427	-0.213442	-0.289409	-0.374613	-0.459741	-0.532355	-0.585963	-0.619407	-0.635729	-0.641925	-0.641594	-0.635717	-0.624281	-0.610224	-0.599208	-0.593773	-0.594287	-0.591954	-0.576363	-0.548021	-0.520313	-0.506096	-0.510269	-0.526734	-0.543695	-0.550853	-0.546535	-0.537991
	11	1.965167	1.965167	2.195075	2.307524	2.337527	2.326836	2.303226	2.277723	2.250352	2.219044	2.182969	2.145605	2.115312	2.088889	2.056722	2.008824	1.939579	1.850761	1.747598	1.636271	1.520874	1.404956	1.292926	1.190018	1.100001	1.019305	0.938904	0.851404	0.756016	0.657436	0.561839	0.473127	0.390685	0.312784	0.23916	0.169629	0.106018	0.049678	-0.000244	-0.043133	-0.077712	-0.102841	-0.114307	-0.108224	-0.080105	-0.033931	0.027895	0.099111
	12	1.949005	1.949005	1.976377	2.06752	2.192542	2.316325	2.407891	2.423	2.423	2.348944	2.238305	2.109325	1.980728	1.867989	1.781744	1.723705	1.686706	1.657298	1.617086	1.551472	1.450459	1.310547	1.133993	0.9311	0.722864	0.527472	0.355734	0.209477	0.082866	-0.037531	-0.170004	-0.329539	-0.520713	-0.730874	-0.931614	-1.0871	-1.168126	-1.160506	-1.073633	-0.940934	-0.810577	-0.721861	-0.684135	-0.679626	-0.684404	-0.687812	-0.680386	-0.657359
Ankle
1	1	-0.577182	-0.577182	-0.695823	-0.800798	-0.882251	-0.941386	-0.989616	-1.046666	-1.097621	-1.126469	-1.13529	-1.136196	-1.137726	-1.147325	-1.155344	-1.150928	-1.150174	-1.146093	-1.135968	-1.121407	-1.099861	-1.067102	-1.040377	-1.035855	-1.034604	-1.013303	-0.987125	-0.966279	-0.943962	-0.921695	-0.902689	-0.882762	-0.849258	-0.795145	-0.737705	-0.698534	-0.676872	-0.677064	-0.696973	-0.715633	-0.721841	-0.726546	-0.742405	-0.767826	-0.794683	-0.822936	-0.850997	-0.866257
	2	-0.504886	-0.504886	-0.535988	-0.578257	-0.629669	-0.686994	-0.745217	-0.799826	-0.849169	-0.900219	-0.960959	-1.029887	-1.098696	-1.162947	-1.220954	-1.270003	-1.308538	-1.334003	-1.347795	-1.354552	-1.354748	-1.349009	-1.341388	-1.330833	-1.315253	-1.295668	-1.276595	-1.263371	-1.255113	-1.252492	-1.253659	-1.25195	-1.244243	-1.235472	-1.233161	-1.242412	-1.262156	-1.287958	-1.314636	-1.332326	-1.338828	-1.339501	-1.339571	-1.336469	-1.331775	-1.33228	-1.339081	-1.349262
	3	-2.514456	-2.514458	-2.51735	-2.515648	-2.527482	-2.581526	-2.638422	-2.665076	-2.681516	-2.666306	-2.593376	-2.52014	-2.4844	-2.47755	-2.497366	-2.525222	-2.528602	-2.509488	-2.488204	-2.463948	-2.424562	-2.392202	-2.377158	-2.38472	-2.41712	-2.428044	-2.413628	-2.382584	-2.338	-2.288564	-2.237896	-2.19492	-2.16868	-2.139398	-2.093706	-2.06539	-2.05905	-2.04537	-2.0158	-1.995552	-1.983148	-1.956644	-1.950982	-1.94891	-1.907146	-1.855676	-1.824016	-1.750682
	4	-0.185708	-0.185708	-0.207763	-0.228502	-0.243845	-0.261237	-0.291536	-0.334295	-0.33693	-0.331771	-0.369087	-0.381186	-0.388967	-0.436198	-0.442998	-0.405709	-0.368574	-0.353769	-0.361237	-0.384366	-0.411104	-0.431111	-0.444857	-0.437875	-0.418837	-0.420135	-0.409037	-0.397786	-0.408059	-0.433226	-0.427844	-0.414302	-0.412168	-0.41944	-0.432814	-0.45485	-0.465873	-0.483268	-0.491837	-0.49738	-0.503786	-0.497612	-0.496646	-0.50148	-0.489438	-0.486712	-0.479353	-0.467869
	5	-0.871608	-0.871608	-0.875073	-0.886742	-0.921826	-0.932557	-0.926433	-0.896627	-0.888397	-0.886988	-0.853074	-0.848656	-0.870437	-0.890564	-0.891628	-0.874823	-0.862876	-0.857541	-0.884329	-0.880957	-0.844502	-0.791005	-0.752713	-0.746693	-0.749627	-0.750544	-0.73414	-0.721312	-0.701824	-0.6857	-0.682294	-0.704456	-0.707858	-0.716286	-0.695143	-0.662857	-0.646033	-0.644309	-0.65113	-0.65986	-0.660527	-0.659824	-0.66763	-0.66107	-0.639603	-0.626824	-0.62244	-0.626878
	6	-0.25309	-0.25309	-0.264661	-0.281889	-0.309786	-0.345652	-0.389447	-0.440429	-0.506161	-0.57331	-0.622148	-0.661891	-0.703353	-0.730048	-0.74002	-0.74904	-0.75244	-0.740964	-0.739956	-0.761252	-0.772331	-0.775315	-0.775141	-0.750434	-0.690637	-0.633734	-0.599768	-0.573672	-0.549341	-0.528962	-0.506069	-0.484047	-0.474427	-0.486182	-0.512094	-0.511888	-0.490154	-0.485232	-0.489859	-0.488723	-0.493078	-0.485322	-0.461411	-0.451516	-0.442296	-0.418843	-0.409336	-0.392939
	7	-1.0541	-1.054101	-1.102409	-1.146135	-1.178108	-1.207565	-1.241709	-1.259079	-1.25762	-1.240529	-1.235526	-1.232406	-1.234579	-1.236519	-1.25012	-1.261973	-1.268018	-1.243576	-1.220763	-1.216003	-1.221573	-1.216026	-1.213312	-1.214735	-1.221075	-1.212876	-1.199809	-1.199596	-1.186552	-1.185585	-1.176636	-1.183852	-1.197285	-1.190043	-1.190356	-1.197529	-1.18648	-1.174778	-1.192096	-1.19495	-1.218804	-1.235043	-1.235766	-1.266676	-1.299381	-1.312787	-1.297184	-1.304349
	8	-1.950984	-1.950984	-2.054584	-2.145326	-2.222844	-2.297094	-2.36734	-2.434832	-2.506096	-2.57328	-2.624084	-2.656384	-2.680288	-2.694876	-2.685484	-2.643012	-2.58631	-2.537744	-2.517012	-2.51697	-2.518486	-2.517686	-2.518604	-2.523828	-2.530314	-2.53998	-2.550096	-2.55901	-2.56743	-2.569656	-2.56038	-2.541734	-2.513542	-2.46455	-2.410232	-2.384318	-2.37663	-2.35566	-2.33398	-2.346556	-2.368384	-2.360052	-2.335078	-2.3227	-2.320482	-2.318784	-2.332482	-2.372148
	9	-1.956434	-1.956434	-2.103918	-2.21048	-2.212518	-2.18106	-2.198858	-2.149226	-2.006336	-1.943794	-1.947752	-1.950446	-2.058324	-2.165742	-2.227684	-2.30983	-2.279818	-2.095772	-1.993524	-2.0932	-2.152036	-2.099316	-2.107014	-2.136588	-2.02524	-2.103572	-2.238572	-2.266008	-2.232696	-2.106836	-1.993626	-1.901586	-1.831732	-1.901196	-1.984366	-2.07566	-2.048486	-2.018976	-2.038504	-1.956158	-1.92875	-2.022114	-2.0735	-2.089924	-2.100006	-2.108656	-2.085268	-2.077984
	10	-0.907442	-0.907442	-0.912233	-0.935272	-0.967549	-1.003774	-1.036994	-1.063321	-1.080837	-1.090391	-1.100887	-1.114861	-1.128659	-1.129095	-1.116099	-1.111068	-1.114213	-1.127295	-1.153675	-1.18318	-1.209171	-1.236196	-1.276171	-1.317554	-1.340346	-1.355008	-1.370533	-1.373459	-1.369848	-1.368895	-1.368903	-1.367797	-1.368763	-1.358483	-1.340358	-1.328609	-1.33202	-1.3389	-1.335186	-1.324354	-1.309679	-1.288066	-1.270219	-1.263861	-1.240781	-1.2016	-1.168746	-1.145644
	11	-0.235146	-0.235146	-0.277639	-0.291169	-0.260771	-0.209555	-0.184056	-0.165869	-0.146155	-0.15779	-0.188441	-0.192646	-0.163957	-0.112011	-0.101882	-0.116258	-0.13099	-0.145549	-0.174354	-0.191735	-0.152427	-0.094057	-0.086209	-0.101108	-0.136604	-0.165164	-0.171341	-0.184512	-0.222684	-0.235243	-0.221778	-0.202537	-0.166745	-0.140244	-0.181728	-0.239963	-0.267429	-0.342561	-0.430257	-0.410114	-0.316179	-0.265676	-0.220842	-0.159328	-0.157736	-0.18253	-0.191251	-0.199211
	12	-0.531116	-0.531116	-0.56354	-0.605001	-0.640565	-0.662042	-0.673608	-0.68465	-0.700259	-0.71794	-0.735146	-0.750531	-0.762605	-0.768203	-0.76673	-0.760162	-0.750605	-0.739278	-0.728608	-0.722137	-0.718764	-0.714579	-0.705964	-0.696003	-0.690105	-0.686439	-0.678015	-0.665107	-0.655081	-0.651449	-0.647748	-0.636508	-0.619299	-0.602986	-0.59119	-0.584281	-0.576249	-0.56173	-0.543287	-0.528533	-0.522515	-0.523139	-0.525389	-0.524563	-0.520343	-0.516491	-0.517134	-0.523809
0.9	1	-0.773575	-0.773575	-0.826207	-0.86003	-0.879369	-0.889519	-0.89566	-0.900916	-0.906639	-0.913645	-0.922038	-0.932988	-0.94835	-0.968779	-0.992	-1.015248	-1.036893	-1.053614	-1.062819	-1.066389	-1.067903	-1.068136	-1.066391	-1.062385	-1.056002	-1.048517	-1.0424	-1.038231	-1.036287	-1.037023	-1.038772	-1.038921	-1.037807	-1.038455	-1.042105	-1.046277	-1.04847	-1.048941	-1.0491	-1.050948	-1.05568	-1.05988	-1.056152	-1.040507	-1.01432	-0.980762	-0.942719	-0.902906
	2	-2.072184	-2.072184	-2.106298	-2.135058	-2.155332	-2.165914	-2.167242	-2.161132	-2.151544	-2.14334	-2.140058	-2.142136	-2.146266	-2.147892	-2.144222	-2.135246	-2.122746	-2.110162	-2.10075	-2.095162	-2.091782	-2.08865	-2.08494	-2.080764	-2.077102	-2.076234	-2.080114	-2.088138	-2.097398	-2.105226	-2.111712	-2.120644	-2.13665	-2.161044	-2.18914	-2.212674	-2.225892	-2.229408	-2.228652	-2.229742	-2.235178	-2.243992	-2.253552	-2.260776	-2.264504	-2.267986	-2.276684	-2.292554
	3	-2.711256	-2.711256	-2.822536	-2.88081	-2.906932	-2.914388	-2.896144	-2.878432	-2.885862	-2.906606	-2.947514	-2.990938	-3.04003	-3.10421	-3.139314	-3.158846	-3.199002	-3.232926	-3.238492	-3.23564	-3.22511	-3.213638	-3.211114	-3.194068	-3.15393	-3.079288	-2.979268	-2.909354	-2.88387	-2.860086	-2.827542	-2.806322	-2.763102	-2.697464	-2.66372	-2.645852	-2.601	-2.53253	-2.45302	-2.365152	-2.284292	-2.226454	-2.192708	-2.144166	-2.049164	-1.970386	-1.929614	-1.894462
	4	-0.457974	-0.457974	-0.476498	-0.480245	-0.467557	-0.438836	-0.404559	-0.378428	-0.38692	-0.395131	-0.40054	-0.410312	-0.418355	-0.419346	-0.42228	-0.43791	-0.475369	-0.490711	-0.483328	-0.478225	-0.459838	-0.444396	-0.457286	-0.477602	-0.490613	-0.508435	-0.539567	-0.565199	-0.574791	-0.57114	-0.566016	-0.565439	-0.559476	-0.536106	-0.521914	-0.516212	-0.519034	-0.533142	-0.548439	-0.548735	-0.529886	-0.513617	-0.489566	-0.447346	-0.409418	-0.395473	-0.389912	-0.376686
	5	-0.672215	-0.672215	-0.730249	-0.781076	-0.817216	-0.84078	-0.857807	-0.872714	-0.88646	-0.895896	-0.89874	-0.896516	-0.892497	-0.892846	-0.899714	-0.907541	-0.909056	-0.905639	-0.903001	-0.898991	-0.889979	-0.881004	-0.878999	-0.880337	-0.876313	-0.867599	-0.867647	-0.886959	-0.914074	-0.92659	-0.919577	-0.904363	-0.887401	-0.867179	-0.847599	-0.835944	-0.829976	-0.819721	-0.803251	-0.787563	-0.774884	-0.764445	-0.756606	-0.750917	-0.744706	-0.737602	-0.731564	-0.725898
	6	-0.270587	-0.270587	-0.284792	-0.293173	-0.296958	-0.299869	-0.30701	-0.322514	-0.34545	-0.370686	-0.394275	-0.415026	-0.432879	-0.447856	-0.459812	-0.469006	-0.476802	-0.485992	-0.497643	-0.509583	-0.518888	-0.523736	-0.524922	-0.524253	-0.522372	-0.519191	-0.515619	-0.513004	-0.511065	-0.508275	-0.504218	-0.500249	-0.497753	-0.496244	-0.493676	-0.487741	-0.478523	-0.468617	-0.459559	-0.450298	-0.439428	-0.427292	-0.416727	-0.411082	-0.411048	-0.413933	-0.416395	-0.418555
	7	-0.866574	-0.866574	-0.909355	-0.94341	-0.970298	-0.99592	-1.021972	-1.045074	-1.059265	-1.064443	-1.063777	-1.061087	-1.055792	-1.04888	-1.043536	-1.041075	-1.039656	-1.038569	-1.0372	-1.032453	-1.022453	-1.010101	-0.999272	-0.992177	-0.986808	-0.980164	-0.971872	-0.96385	-0.957808	-0.955249	-0.955026	-0.953652	-0.949112	-0.945316	-0.945502	-0.948103	-0.954187	-0.963276	-0.974111	-0.98297	-0.994111	-1.014782	-1.035288	-1.046752	-1.049183	-1.048614	-1.05098	-1.055744
	8	-2.3156	-2.40173	-2.48072	-2.55023	-2.61052	-2.66237	-2.70203	-2.72889	-2.74803	-2.76901	-2.79787	-2.8279	-2.85265	-2.86797	-2.87569	-2.8757	-2.86408	-2.84838	-2.84538	-2.85669	-2.86594	-2.86133	-2.84376	-2.82272	-2.79926	-2.77064	-2.73736	-2.70127	-2.66856	-2.64803	-2.64113	-2.63458	-2.61283	-2.57708	-2.55104	-2.54795	-2.54576	-2.52655	-2.5065	-2.50963	-2.53427	-2.57135	-2.61695	-2.66817	-2.7142	-2.75227	-2.7866	-2.81215
	9	-2.13753	-2.137532	-2.123596	-2.113208	-2.108684	-2.110004	-2.119368	-2.137258	-2.158134	-2.174038	-2.179096	-2.170102	-2.148846	-2.12317	-2.104044	-2.098206	-2.10321	-2.111446	-2.116296	-2.114174	-2.102856	-2.08263	-2.056546	-2.027826	-2.001938	-1.988456	-1.990636	-2.005804	-2.028666	-2.054152	-2.078946	-2.10313	-2.12279	-2.128052	-2.111296	-2.070576	-2.011246	-1.94924	-1.90035	-1.869234	-1.851622	-1.842262	-1.838878	-1.839904	-1.840288	-1.834822	-1.824026	-1.814534
	10	-0.553565	-0.553565	-0.587503	-0.643778	-0.710445	-0.774194	-0.82829	-0.871891	-0.906023	-0.930265	-0.942605	-0.942014	-0.931058	-0.915779	-0.900924	-0.886542	-0.872388	-0.859734	-0.848796	-0.839318	-0.835009	-0.842178	-0.860368	-0.881427	-0.897708	-0.906363	-0.907747	-0.903408	-0.894778	-0.882109	-0.868151	-0.858646	-0.855888	-0.854777	-0.848556	-0.839222	-0.836721	-0.846092	-0.861551	-0.874668	-0.883553	-0.893672	-0.90708	-0.91526	-0.90986	-0.894407	-0.879595	-0.869685
	11	-0.229728	-0.229728	-0.217859	-0.209092	-0.205362	-0.204547	-0.202692	-0.196536	-0.185321	-0.171062	-0.157591	-0.148541	-0.143778	-0.139685	-0.135714	-0.135452	-0.139762	-0.146776	-0.154469	-0.164382	-0.176884	-0.188093	-0.197946	-0.20995	-0.220597	-0.224211	-0.220176	-0.209356	-0.197589	-0.192496	-0.196453	-0.206464	-0.219101	-0.234648	-0.254983	-0.275972	-0.291082	-0.295987	-0.290043	-0.278635	-0.268014	-0.257167	-0.239152	-0.21279	-0.190562	-0.189539	-0.207871	-0.22591
	12	-0.624051	-0.624051	-0.626036	-0.62815	-0.629659	-0.630716	-0.632341	-0.636274	-0.644425	-0.6578	-0.67662	-0.700436	-0.727501	-0.754899	-0.778989	-0.796527	-0.805789	-0.807085	-0.802699	-0.795686	-0.788463	-0.782096	-0.776215	-0.769585	-0.761072	-0.750355	-0.738021	-0.725616	-0.71494	-0.707283	-0.702529	-0.698956	-0.694408	-0.686896	-0.675735	-0.662006	-0.647868	-0.636061	-0.628617	-0.625114	-0.621806	-0.613774	-0.598635	-0.578325	-0.557514	-0.541129	-0.531452	-0.527245
0.7	1	-0.431388	-0.431388	-0.457009	-0.48558	-0.518357	-0.5559	-0.597551	-0.641638	-0.686137	-0.729563	-0.770637	-0.807652	-0.839893	-0.868183	-0.893423	-0.915959	-0.936495	-0.955374	-0.97103	-0.981237	-0.98584	-0.986272	-0.984108	-0.981626	-0.981078	-0.982609	-0.985382	-0.988958	-0.992659	-0.995954	-1.000034	-1.006957	-1.016707	-1.027518	-1.038226	-1.048666	-1.058464	-1.066563	-1.072942	-1.078263	-1.08266	-1.085961	-1.088995	-1.092228	-1.094989	-1.096677	-1.097446	-1.09726
	2	-1.060178	-1.060178	-1.111436	-1.173836	-1.24442	-1.319814	-1.397168	-1.474302	-1.550312	-1.625316	-1.699944	-1.774666	-1.848664	-1.920036	-1.987134	-2.049416	-2.107024	-2.160542	-2.209676	-2.252716	-2.287352	-2.31209	-2.326944	-2.333402	-2.333626	-2.329458	-2.32221	-2.312808	-2.301366	-2.287644	-2.271492	-2.25331	-2.233334	-2.211198	-2.186926	-2.160586	-2.13214	-2.102612	-2.074746	-2.051352	-2.034182	-2.02295	-2.015998	-2.011422	-2.008208	-2.006008	-2.004822	-2.005516
	3	-2.215332	-2.215334	-2.237824	-2.251188	-2.2641	-2.28065	-2.298698	-2.312666	-2.319634	-2.32156	-2.324556	-2.333542	-2.34762	-2.363706	-2.378344	-2.387898	-2.391884	-2.392078	-2.387848	-2.37705	-2.360972	-2.345536	-2.333442	-2.321842	-2.306376	-2.287014	-2.267858	-2.25261	-2.239898	-2.224154	-2.201144	-2.17015	-2.132948	-2.093934	-2.057338	-2.023246	-1.988938	-1.952064	-1.913736	-1.87828	-1.85113	-1.83363	-1.819566	-1.801114	-1.777412	-1.757064	-1.749866	-1.755744
	4	-0.057994	-0.057994	-0.056158	-0.063936	-0.079502	-0.099503	-0.121102	-0.142607	-0.162953	-0.181404	-0.19775	-0.212988	-0.229332	-0.248866	-0.272371	-0.299046	-0.326748	-0.353102	-0.376327	-0.395287	-0.409285	-0.419016	-0.426406	-0.433261	-0.440901	-0.449923	-0.459736	-0.468888	-0.475694	-0.479157	-0.478942	-0.475363	-0.469466	-0.462419	-0.454965	-0.447089	-0.438194	-0.427498	-0.414689	-0.40003	-0.384056	-0.366876	-0.348151	-0.327626	-0.30577	-0.283996	-0.263749	-0.245904
	5	-0.455252	-0.455252	-0.475791	-0.504545	-0.54286	-0.590678	-0.645976	-0.705404	-0.765153	-0.821827	-0.87279	-0.916284	-0.95153	-0.978408	-0.997148	-1.008188	-1.012155	-1.009635	-1.001414	-0.989056	-0.974752	-0.960805	-0.948846	-0.93945	-0.932167	-0.925936	-0.919831	-0.913592	-0.907655	-0.902431	-0.898256	-0.895516	-0.894459	-0.894928	-0.896467	-0.898406	-0.899994	-0.900811	-0.900828	-0.900054	-0.89815	-0.89445	-0.888033	-0.878313	-0.865357	-0.849885	-0.833109	-0.81638
	6	-0.422288	-0.422288	-0.437321	-0.452762	-0.465862	-0.474864	-0.479416	-0.47991	-0.476448	-0.468663	-0.455853	-0.437969	-0.416293	-0.392822	-0.369384	-0.348183	-0.331493	-0.320138	-0.313306	-0.309736	-0.308852	-0.310925	-0.316403	-0.32499	-0.334647	-0.342728	-0.347583	-0.349512	-0.350638	-0.353359	-0.358705	-0.366051	-0.373815	-0.380195	-0.383101	-0.380741	-0.372661	-0.359848	-0.344653	-0.329911	-0.317109	-0.305637	-0.293948	-0.281032	-0.267022	-0.252371	-0.236409	-0.216625
	7	-0.65432	-0.65432	-0.682089	-0.710685	-0.738541	-0.76432	-0.787077	-0.806161	-0.821189	-0.832081	-0.839223	-0.84303	-0.843879	-0.842246	-0.838668	-0.833712	-0.827763	-0.82112	-0.8138	-0.805753	-0.797011	-0.78765	-0.777882	-0.768143	-0.758924	-0.750503	-0.742886	-0.73584	-0.729078	-0.722251	-0.714954	-0.706858	-0.697959	-0.688668	-0.679567	-0.670887	-0.662825	-0.65538	-0.648093	-0.640372	-0.631872	-0.622598	-0.612998	-0.603587	-0.594674	-0.585956	-0.576732	-0.566656
	8	-1.254106	-1.254106	-1.325536	-1.40419	-1.484264	-1.56034	-1.627916	-1.684142	-1.729144	-1.763462	-1.789846	-1.811932	-1.83323	-1.855038	-1.876128	-1.892666	-1.900812	-1.899596	-1.89267	-1.886088	-1.881764	-1.878928	-1.875798	-1.871082	-1.865456	-1.858262	-1.850256	-1.841312	-1.829324	-1.814454	-1.800552	-1.791866	-1.789004	-1.787024	-1.77729	-1.754028	-1.718822	-1.678076	-1.639828	-1.609008	-1.58456	-1.560134	-1.529424	-1.493776	-1.456618	-1.420396	-1.386312	-1.355722
	9	-0.786886	-0.786886	-0.824934	-0.874984	-0.941298	-1.02733	-1.13116	-1.245038	-1.358144	-1.460522	-1.54559	-1.610368	-1.655288	-1.683736	-1.700898	-1.713742	-1.728676	-1.748262	-1.771392	-1.794952	-1.815116	-1.829112	-1.83671	-1.84019	-1.843476	-1.850974	-1.86565	-1.888642	-1.919556	-1.956544	-1.996556	-2.036882	-2.07536	-2.109794	-2.139214	-2.163896	-2.18457	-2.202182	-2.216764	-2.227644	-2.235016	-2.23975	-2.242912	-2.245026	-2.24633	-2.246944	-2.24615	-2.242668
	10	-0.964306	-0.964306	-1.008481	-1.047364	-1.077546	-1.097094	-1.105068	-1.10129	-1.087825	-1.069628	-1.052907	-1.042115	-1.038171	-1.038673	-1.039862	-1.038849	-1.035149	-1.031122	-1.028824	-1.02845	-1.029724	-1.032782	-1.037583	-1.042449	-1.043978	-1.039007	-1.026065	-1.00595	-0.980364	-0.951378	-0.921611	-0.892672	-0.865486	-0.840736	-0.819695	-0.803375	-0.791086	-0.780483	-0.76914	-0.75591	-0.740852	-0.723916	-0.704978	-0.684755	-0.664244	-0.642875	-0.617205	-0.583845
	11	-0.094044	-0.094044	-0.091116	-0.09181	-0.096929	-0.106635	-0.119731	-0.134102	-0.147784	-0.15952	-0.169206	-0.177585	-0.185761	-0.193757	-0.20076	-0.20594	-0.20883	-0.20955	-0.208895	-0.208171	-0.208398	-0.209761	-0.211805	-0.213835	-0.21516	-0.215345	-0.214787	-0.214338	-0.214388	-0.214473	-0.213983	-0.212973	-0.212493	-0.213959	-0.217814	-0.223179	-0.228862	-0.233777	-0.236608	-0.236053	-0.231512	-0.223462	-0.213198	-0.202645	-0.193569	-0.186564	-0.180946	-0.175573
	12	-0.3993	-0.3993	-0.446625	-0.494319	-0.537398	-0.572759	-0.599212	-0.617423	-0.628761	-0.633903	-0.633304	-0.627998	-0.620173	-0.613621	-0.612769	-0.620304	-0.636091	-0.657307	-0.679782	-0.699445	-0.713859	-0.722085	-0.723484	-0.717929	-0.707106	-0.693984	-0.680665	-0.667319	-0.652914	-0.63654	-0.618796	-0.60119	-0.58528	-0.572154	-0.562319	-0.555326	-0.54997	-0.544712	-0.538103	-0.529541	-0.519687	-0.509407	-0.499207	-0.488963	-0.478018	-0.466097	-0.453447	-0.440233
[truncated: 52 more columns]

## Sheet: Kinematics
Hip
1	1	-97.779289	-96.682350	-95.551865	-94.476143	-93.785591	-93.379684	-92.876923	-92.324516	-91.870598	-91.439384	-90.948441	-90.341080	-89.597183	-88.695236	-87.648926	-86.436844	-84.997673	-83.384834	-81.686844	-79.892807	-77.945473	-75.840881	-73.598312	-71.200607	-68.642090	-65.914497	-63.026131	-59.960136	-56.665684	-53.246471	-49.867485	-46.450161	-42.982613	-39.510841	-36.154797	-33.309128	-31.204515	-29.705080	-28.471401	-27.380251	-26.758404	-26.840948	-27.255762	-27.665558	-27.985882	-28.202168	-28.425930	-28.428228
	2	-120.704079	-120.488426	-120.406937	-120.357460	-120.318420	-120.293442	-120.229637	-120.074348	-119.807320	-119.474602	-119.152435	-118.880630	-118.641884	-118.428955	-118.285828	-118.257225	-118.324921	-118.433304	-118.551437	-118.659332	-118.704567	-118.631653	-118.465897	-118.272224	-118.052261	-117.774315	-117.400970	-116.906158	-116.281662	-115.544640	-114.749237	-113.977913	-113.282120	-112.557236	-111.634796	-110.620392	-109.695740	-108.808113	-107.869957	-106.822868	-105.642738	-104.353531	-102.989708	-101.582481	-100.143700	-98.683403	-97.316483	-96.164070
	3	-93.645950	-93.323128	-93.140350	-92.936966	-92.671356	-92.425041	-92.118362	-91.763420	-91.475517	-91.208626	-90.892784	-90.623741	-90.322174	-89.867401	-89.371246	-88.853333	-88.209351	-87.530334	-86.819214	-86.018463	-85.168358	-84.237602	-83.155319	-81.948372	-80.655411	-79.169693	-77.544823	-75.891319	-74.117439	-72.156456	-70.056915	-67.872322	-65.664238	-63.362133	-60.863987	-58.286747	-55.741772	-53.151188	-50.379333	-47.466736	-44.521049	-41.617924	-38.937466	-36.353516	-33.668205	-31.082949	-28.727551	-26.631416
	4	-99.979462	-99.459618	-99.028679	-98.607552	-98.329124	-97.992950	-97.570068	-96.893730	-96.214638	-95.863113	-95.564140	-95.115112	-94.784805	-94.170227	-93.415016	-92.463982	-91.501663	-90.290482	-88.948837	-87.566414	-86.052368	-84.508919	-83.208130	-81.659950	-80.177383	-78.850334	-77.369255	-75.684837	-74.115196	-72.719643	-71.135422	-69.571587	-68.426773	-67.265175	-65.980225	-64.941429	-63.816528	-62.427864	-61.589005	-60.629162	-59.945374	-59.355564	-58.416851	-57.724548	-56.591434	-55.659443	-54.682819	-53.491512
	6	-99.028008	-98.192810	-97.359444	-96.476845	-95.387344	-94.348770	-93.158409	-92.140915	-91.415588	-89.855225	-88.155281	-86.674706	-85.091141	-83.455582	-81.230057	-79.359985	-77.765511	-75.572792	-74.017204	-72.366280	-70.768173	-68.899178	-66.549652	-64.501144	-62.497932	-59.939484	-57.128006	-54.428894	-51.589069	-48.978119	-46.598427	-44.585670	-41.965782	-39.390156	-36.984333	-34.734100	-33.005356	-31.708893	-30.596251	-29.391998	-28.331202	-27.748425	-27.165558	-26.597462	-26.149517	-25.794361	-25.526110	-25.335760
	7	-101.986984	-101.697586	-101.481049	-101.126549	-100.669586	-100.160927	-99.445755	-98.713051	-98.129028	-97.608269	-96.907295	-96.156143	-95.493309	-94.698059	-93.792450	-92.898926	-91.848686	-90.663452	-89.394234	-88.024498	-86.613403	-85.166740	-83.667458	-82.027443	-80.219391	-78.292671	-76.122589	-73.793304	-71.494865	-69.118248	-66.560791	-63.896473	-61.106232	-58.153297	-55.306454	-52.512112	-49.543606	-46.404362	-43.394623	-40.520592	-37.687683	-34.847370	-31.998281	-29.418114	-27.245470	-25.181303	-23.386793	-22.099138
	8	-81.772148	-80.967865	-80.244072	-79.471741	-78.764198	-78.076920	-77.402199	-76.769325	-76.146614	-75.537743	-74.979149	-74.424721	-73.788376	-73.084312	-72.441483	-71.713554	-71.097992	-70.385536	-69.840111	-69.024834	-68.328667	-67.582565	-66.839012	-66.040009	-65.220726	-64.399353	-63.537582	-62.647778	-61.761230	-60.829834	-59.824623	-58.907589	-57.776829	-56.745052	-55.434544	-54.288631	-52.913811	-51.614685	-50.291248	-49.082508	-47.933784	-46.411446	-45.374622	-44.192463	-43.063103	-41.904331	-40.785591	-39.397053
	9	-90.976639	-89.551895	-88.344818	-87.315201	-86.382614	-85.574097	-84.964897	-84.368568	-83.551735	-82.953102	-82.366165	-81.872620	-81.261978	-80.478622	-79.709290	-78.646553	-77.251350	-75.535301	-73.580681	-71.339035	-68.696220	-65.859718	-62.819252	-59.653717	-56.432690	-53.413284	-49.903511	-46.723431	-43.315945	-40.362923	-37.079956	-34.039322	-30.495150	-27.651697	-25.573803	-23.153095	-20.926414	-19.301758	-18.082449	-16.896500	-16.236551	-15.557993	-14.767411	-14.035450	-13.465544	-13.023566	-12.935584	-12.495749
	10	-104.542488	-104.034805	-103.684547	-103.417320	-103.122871	-102.759148	-102.358864	-101.961975	-101.541534	-101.085136	-100.609344	-100.099106	-99.530380	-98.936295	-98.373741	-97.836288	-97.278069	-96.677567	-96.052689	-95.392754	-94.646011	-93.849655	-93.033005	-92.111984	-91.081757	-90.063751	-89.099731	-88.144547	-87.199989	-86.258224	-85.279922	-84.221321	-83.063354	-81.860558	-80.636139	-79.334694	-77.938156	-76.498024	-74.998817	-73.408607	-71.761429	-70.127510	-68.486237	-66.715630	-64.765930	-62.743427	-60.750801	-58.724155
	11	-100.686607	-100.558830	-100.324577	-100.118423	-100.054047	-99.624565	-98.908241	-97.743927	-96.529556	-95.545792	-94.352379	-92.896240	-91.073822	-89.215988	-87.314087	-85.209862	-83.120438	-81.034470	-78.841949	-76.377640	-74.276817	-72.088783	-69.630127	-67.069046	-64.319107	-61.322693	-58.650440	-56.339485	-53.867237	-51.254478	-49.077682	-47.127323	-45.640522	-44.889637	-44.562798	-44.213310	-44.131195	-44.340343	-44.613846	-44.795296	-44.626831	-44.107552	-43.652584	-42.973610	-42.339828	-41.804478	-41.248207	-40.678185
	12	-116.656815	-116.043358	-115.527496	-115.101082	-114.729523	-114.342209	-113.882164	-113.392006	-112.946724	-112.587479	-112.281120	-111.971794	-111.639183	-111.294586	-110.927284	-110.504822	-110.023605	-109.495117	-108.916870	-108.310249	-107.713821	-107.158226	-106.638672	-106.119469	-105.541893	-104.859245	-104.097786	-103.306770	-102.508331	-101.695000	-100.836288	-99.938271	-99.051140	-98.212494	-97.384232	-96.508423	-95.582954	-94.641548	-93.698479	-92.724754	-91.700813	-90.654236	-89.626640	-88.644943	-87.621521	-86.378944	-84.960907	-83.602592
0.9	1	-96.811951	-96.309532	-95.899834	-95.560989	-95.268967	-94.989510	-94.698463	-94.391563	-94.073509	-93.748840	-93.416344	-93.071205	-92.710922	-92.330688	-91.918243	-91.455597	-90.937454	-90.373291	-89.761520	-89.081566	-88.323029	-87.497276	-86.627136	-85.723862	-84.769684	-83.728706	-82.579025	-81.335144	-80.027237	-78.674812	-77.283005	-75.847534	-74.361145	-72.823715	-71.242355	-69.617645	-67.933655	-66.164841	-64.299942	-62.344490	-60.306896	-58.179131	-55.932709	-53.551132	-51.047672	-48.465443	-45.862801	-43.281242
	2	-115.930679	-115.812584	-115.863945	-116.016022	-116.192429	-116.311234	-116.284103	-116.032310	-115.554626	-115.000610	-114.508057	-114.106171	-113.768990	-113.456963	-113.134880	-112.777855	-112.378654	-111.946579	-111.448372	-110.858139	-110.203712	-109.539185	-108.904373	-108.297417	-107.689095	-107.049835	-106.353676	-105.576859	-104.701195	-103.736107	-102.714523	-101.662918	-100.618698	-99.612740	-98.648880	-97.701759	-96.724968	-95.679443	-94.548637	-93.356750	-92.138870	-90.915787	-89.716377	-88.580460	-87.498802	-86.417206	-85.284561	-84.062775
	3	-93.808044	-93.394402	-93.086525	-92.771187	-92.406281	-92.053566	-91.720322	-91.397324	-91.086929	-90.696266	-90.208008	-89.715958	-89.226303	-88.700058	-88.046776	-87.229500	-86.377205	-85.525597	-84.560692	-83.496490	-82.329338	-80.994873	-79.514687	-77.911049	-76.138184	-74.142067	-72.009941	-69.846077	-67.532097	-64.960358	-62.305641	-59.642651	-56.755001	-53.654499	-50.559029	-47.550896	-44.563152	-41.605034	-38.754299	-35.959866	-33.299385	-30.880575	-28.600300	-26.352465	-24.337351	-22.730240	-21.334343	-20.052139
	4	-96.948524	-96.820236	-96.557259	-96.225105	-95.834221	-95.273544	-94.612206	-94.030624	-93.244507	-92.325706	-91.366051	-90.298592	-89.062668	-87.691513	-86.403923	-85.004250	-83.544746	-82.159073	-80.748932	-79.334419	-77.963264	-76.510902	-75.144089	-73.927452	-72.755051	-71.385956	-70.104424	-68.902695	-67.818047	-66.505058	-65.379967	-64.336197	-63.115105	-61.733433	-60.409264	-59.079342	-57.831112	-56.201591	-55.017570	-53.565338	-52.140213	-50.714466	-49.783031	-48.265606	-46.663914	-45.163521	-43.723499	-41.923256
	6	-103.745750	-103.477379	-103.180756	-102.748276	-102.155182	-101.457047	-100.777779	-100.215561	-99.764656	-99.342278	-98.840736	-98.209221	-97.546181	-96.941063	-96.361450	-95.781624	-95.214180	-94.650848	-94.036919	-93.285721	-92.408463	-91.557289	-90.846138	-90.218834	-89.539581	-88.719490	-87.842171	-87.034103	-86.227913	-85.235542	-84.023270	-82.807976	-81.785103	-80.906807	-80.001213	-78.993164	-77.907471	-76.725182	-75.383537	-73.894348	-72.395576	-71.033363	-69.779625	-68.459190	-66.974686	-65.442764	-63.977341	-62.523666
	7	-104.087257	-103.774208	-103.554855	-103.352119	-103.121475	-102.856606	-102.573349	-102.289169	-102.006462	-101.716110	-101.406822	-101.070267	-100.695160	-100.271393	-99.802116	-99.302475	-98.773666	-98.187729	-97.521210	-96.795303	-96.061829	-95.349411	-94.628143	-93.846085	-92.981773	-92.060844	-91.119949	-90.161430	-89.159927	-88.101463	-86.990967	-85.830444	-84.613960	-83.333328	-82.000412	-80.642838	-79.267334	-77.865021	-76.419731	-74.915550	-73.342567	-71.708382	-70.026810	-68.291039	-66.471573	-64.542625	-62.502399	-60.372349
	8	-82.227280	-81.649590	-81.030312	-80.344772	-79.679535	-79.088646	-78.576416	-78.099907	-77.665703	-77.280235	-76.912117	-76.538689	-76.156250	-75.768410	-75.364380	-74.957756	-74.556816	-74.118347	-73.636078	-73.143227	-72.653519	-72.137383	-71.604385	-71.091385	-70.539497	-69.886696	-69.159294	-68.451889	-67.758484	-66.965424	-66.017166	-64.964027	-63.802807	-62.542728	-61.323040	-60.089024	-58.676514	-57.169094	-55.685833	-54.278954	-52.955578	-51.623161	-50.143173	-48.600311	-47.125275	-45.550983	-43.793304	-42.079617
	9	-86.879555	-86.603256	-86.443481	-86.328720	-86.210838	-86.058655	-85.856606	-85.612297	-85.340149	-85.036385	-84.684898	-84.283249	-83.856346	-83.432686	-83.005066	-82.561111	-82.094383	-81.596344	-81.054474	-80.462074	-79.843346	-79.224457	-78.604561	-77.968040	-77.305580	-76.626846	-75.949440	-75.260857	-74.526932	-73.710846	-72.801613	-71.812088	-70.758369	-69.640137	-68.445076	-67.183899	-65.908585	-64.627602	-63.300800	-61.895042	-60.416718	-58.904972	-57.402237	-55.914528	-54.401436	-52.818581	-51.166679	-49.488400
	10	-109.865738	-109.626678	-109.493019	-109.393089	-109.270058	-109.096077	-108.869888	-108.606056	-108.303558	-107.959778	-107.597054	-107.240662	-106.899979	-106.558289	-106.174637	-105.707939	-105.152481	-104.547073	-103.950943	-103.415161	-102.967690	-102.590057	-102.215553	-101.752884	-101.144356	-100.390274	-99.541573	-98.651741	-97.744644	-96.819412	-95.860657	-94.864296	-93.819534	-92.713562	-91.551872	-90.334602	-89.065544	-87.727531	-86.286339	-84.731476	-83.107208	-81.455986	-79.784592	-78.065666	-76.272285	-74.401489	-72.459595	-70.438248
	11	-101.088051	-100.717293	-100.454872	-100.270714	-100.116859	-99.935921	-99.705345	-99.418556	-99.103249	-98.794594	-98.474174	-98.086037	-97.588989	-97.015457	-96.410789	-95.758461	-95.029671	-94.239357	-93.407120	-92.531647	-91.630455	-90.716232	-89.765854	-88.768112	-87.748131	-86.734192	-85.717461	-84.640030	-83.462326	-82.205330	-80.927238	-79.645164	-78.326225	-76.958984	-75.547516	-74.073738	-72.526947	-70.958900	-69.428047	-67.917885	-66.359726	-64.713196	-63.007813	-61.282871	-59.531925	-57.655090	-55.580070	-53.362293
	12	-116.547195	-116.031097	-115.625412	-115.290024	-115.000832	-114.740059	-114.484039	-114.202782	-113.873314	-113.491310	-113.074875	-112.655441	-112.249153	-111.854561	-111.457306	-111.039566	-110.590546	-110.108070	-109.593445	-109.049088	-108.481369	-107.894615	-107.293251	-106.689041	-106.091393	-105.496452	-104.887650	-104.244926	-103.555649	-102.815201	-102.021492	-101.173973	-100.277153	-99.345726	-98.399200	-97.452652	-96.510895	-95.566917	-94.610970	-93.643631	-92.677834	-91.719231	-90.744484	-89.704460	-88.569214	-87.362656	-86.143494	-84.950081
0.7	1	-99.489914	-99.220482	-99.058983	-98.934845	-98.790108	-98.597626	-98.361511	-98.093399	-97.799675	-97.486359	-97.170868	-96.872337	-96.595772	-96.338501	-96.095627	-95.861938	-95.629425	-95.391800	-95.148033	-94.900887	-94.643463	-94.358261	-94.031799	-93.662910	-93.259109	-92.820953	-92.338921	-91.804840	-91.212448	-90.557190	-89.837952	-89.056519	-88.215286	-87.315018	-86.352097	-85.324982	-84.239006	-83.095795	-81.890976	-80.628006	-79.319359	-77.965797	-76.563896	-75.111771	-73.612106	-72.067787	-70.476189	-68.830612
	2	-115.321579	-115.037323	-114.854652	-114.735062	-114.641388	-114.539261	-114.401451	-114.209930	-113.955818	-113.636894	-113.258263	-112.831680	-112.375610	-111.910263	-111.454239	-111.025215	-110.639099	-110.302895	-110.007454	-109.731781	-109.450104	-109.137383	-108.774994	-108.355797	-107.885040	-107.373985	-106.830780	-106.254333	-105.638344	-104.981575	-104.289436	-103.570213	-102.833084	-102.085182	-101.328224	-100.554985	-99.749252	-98.887215	-97.938225	-96.875092	-95.687027	-94.383728	-92.991257	-91.542984	-90.069016	-88.585747	-87.090042	-85.560928
	3	-98.718307	-98.369530	-98.116356	-97.900162	-97.680351	-97.441444	-97.163101	-96.807610	-96.343773	-95.779068	-95.160683	-94.532768	-93.910439	-93.280396	-92.607109	-91.858261	-91.015373	-90.079346	-89.065567	-87.989563	-86.859406	-85.678329	-84.445419	-83.149368	-81.766968	-80.284889	-78.716537	-77.092064	-75.431572	-73.728737	-71.962387	-70.116707	-68.184456	-66.163582	-64.062981	-61.904491	-59.708252	-57.476814	-55.190918	-52.835583	-50.435520	-48.059299	-45.772087	-43.557598	-41.332478	-39.011478	-36.570095	-34.051876
	4	-102.291527	-101.476830	-100.674599	-99.947701	-99.376328	-99.015656	-98.872986	-98.894279	-98.970642	-98.972366	-98.796707	-98.414070	-97.887291	-97.331360	-96.830315	-96.404808	-96.031349	-95.659813	-95.227097	-94.699303	-94.083817	-93.411911	-92.708763	-91.976982	-91.203644	-90.375381	-89.486557	-88.532379	-87.499672	-86.371178	-85.139297	-83.815125	-82.426476	-81.006714	-79.587486	-78.173805	-76.730240	-75.210846	-73.584816	-71.845802	-70.003166	-68.074425	-66.083984	-64.056618	-62.004421	-59.916042	-57.760452	-55.500767
	6	-100.393669	-100.131660	-99.985893	-99.899719	-99.816307	-99.697380	-99.525879	-99.302788	-99.039993	-98.753113	-98.462936	-98.187035	-97.928024	-97.677834	-97.420906	-97.136528	-96.802139	-96.396317	-95.904625	-95.337883	-94.749428	-94.192047	-93.673233	-93.169815	-92.649483	-92.081093	-91.441704	-90.721893	-89.924477	-89.055641	-88.121887	-87.129539	-86.083328	-84.992706	-83.870636	-82.723587	-81.544853	-80.322685	-79.051483	-77.739784	-76.402473	-75.049774	-73.682518	-72.287819	-70.846947	-69.351479	-67.808380	-66.234413
	7	-101.466354	-101.140953	-100.906685	-100.703011	-100.482155	-100.218140	-99.903526	-99.541794	-99.140900	-98.709808	-98.255684	-97.778999	-97.276581	-96.749382	-96.200577	-95.627190	-95.015846	-94.352196	-93.633682	-92.877625	-92.111397	-91.347038	-90.570740	-89.748207	-88.842751	-87.833549	-86.722969	-85.532127	-84.288040	-83.010872	-81.707474	-80.372200	-78.998192	-77.583778	-76.121635	-74.603874	-73.028610	-71.395454	-69.698654	-67.928940	-66.077812	-64.139275	-62.108887	-59.979328	-57.744366	-55.395737	-52.928654	-50.347607
	8	-91.364662	-90.894363	-90.501106	-90.179634	-89.925194	-89.728203	-89.566162	-89.403282	-89.203415	-88.940422	-88.607780	-88.214661	-87.771599	-87.288162	-86.772636	-86.229286	-85.655472	-85.043350	-84.382034	-83.664261	-82.887993	-82.054855	-81.169510	-80.237534	-79.262756	-78.244003	-77.176025	-76.050255	-74.853378	-73.573486	-72.206451	-70.751823	-69.202934	-67.544945	-65.771912	-63.911793	-62.010799	-60.102936	-58.189415	-56.249634	-54.268269	-52.251511	-50.228191	-48.232155	-46.281914	-44.370621	-42.466755	-40.525326
	9	-97.933830	-97.735886	-97.667259	-97.658485	-97.634270	-97.526230	-97.281250	-96.869827	-96.295479	-95.601028	-94.859169	-94.143982	-93.505760	-92.964622	-92.524940	-92.189095	-91.954704	-91.801582	-91.689278	-91.569710	-91.405891	-91.185661	-90.913445	-90.597923	-90.245567	-89.857117	-89.431046	-88.974342	-88.507858	-88.043221	-87.576584	-87.095711	-86.585846	-86.033203	-85.429329	-84.773857	-84.072495	-83.329453	-82.541954	-81.705017	-80.816772	-79.879768	-78.900833	-77.888191	-76.846657	-75.772766	-74.653587	-73.468880
	10	-106.843369	-106.446663	-106.090752	-105.746384	-105.397125	-105.034523	-104.653412	-104.253159	-103.840530	-103.424911	-103.007996	-102.574127	-102.096268	-101.547104	-100.913925	-100.210457	-99.454819	-98.651199	-97.790695	-96.856323	-95.833321	-94.715073	-93.500183	-92.185394	-90.763039	-89.226059	-87.577484	-85.826889	-83.978050	-82.031448	-79.985649	-77.838226	-75.588455	-73.240936	-70.795837	-68.241364	-65.570755	-62.788239	-59.905510	-56.932884	-53.884560	-50.781384	-47.635731	-44.440201	-41.183743	-37.866684	-34.513142	-31.172632
	11	-103.000175	-102.660637	-102.401390	-102.188156	-101.983131	-101.743393	-101.426628	-101.015030	-100.529152	-100.009697	-99.490997	-98.985352	-98.485992	-97.976883	-97.442093	-96.873306	-96.270081	-95.636414	-94.976547	-94.290611	-93.576637	-92.827660	-92.034073	-91.188866	-90.289085	-89.336586	-88.336761	-87.297134	-86.225388	-85.125252	-83.992294	-82.814323	-81.576668	-80.269600	-78.895897	-77.475174	-76.032379	-74.584167	-73.136429	-71.686806	-70.227310	-68.748192	-67.241814	-65.707039	-64.151070	-62.587078	-61.030098	-59.479355
	12	-118.790199	-118.273949	-117.779335	-117.280380	-116.785187	-116.324265	-115.918068	-115.564156	-115.246834	-114.949135	-114.655449	-114.349648	-114.011375	-113.616302	-113.141243	-112.576202	-111.936890	-111.258858	-110.568451	-109.862465	-109.135170	-108.391693	-107.639984	-106.879044	-106.101517	-105.294930	-104.439316	-103.511650	-102.497223	-101.395164	-100.216255	-98.976448	-97.691132	-96.374176	-95.042595	-93.710175	-92.383095	-91.063828	-89.736885	-88.368004	-86.924332	-85.400795	-83.800583	-82.101799	-80.277710	-78.316628	-76.209900	-73.952271
Knee
1	1	73.500748	71.438194	69.131012	66.778160	64.960289	63.794342	62.898235	62.071312	61.240112	60.269073	59.073254	57.635910	55.902885	53.984703	52.150169	50.462097	48.768673	47.148762	45.667267	44.314915	43.095127	42.101933	41.453831	40.908401	40.130489	39.035904	37.874386	36.799889	35.881714	35.266628	34.956177	34.686672	34.201694	33.270206	31.832510	30.395941	29.364222	28.992102	29.321106	29.702824	29.729280	29.899572	30.615377	31.829657	33.284943	34.801765	36.564507	38.405697
	2	90.209091	90.393234	90.679939	90.916237	90.987709	90.818054	90.354774	89.614227	88.686485	87.671539	86.632675	85.617233	84.671425	83.793114	82.965469	82.177391	81.395493	80.584267	79.713081	78.742172	77.624428	76.333870	74.908730	73.438301	71.990982	70.599182	69.267906	67.989517	66.716209	65.419891	64.133438	62.880066	61.606056	60.154766	58.412418	56.693748	55.371758	54.421246	53.725044	53.146919	52.505096	51.725441	50.842152	49.937473	49.068653	48.202290	47.289082	46.328072
	3	64.065865	64.017273	63.899120	63.651066	63.308105	63.020718	62.820492	62.703403	62.676941	62.641422	62.507591	62.281471	61.966187	61.516582	60.983261	60.470226	59.948578	59.321583	58.487057	57.403042	56.145565	54.795280	53.451427	52.199970	50.955807	49.451241	47.652100	45.908169	44.353058	42.840698	41.312580	39.793514	38.397057	37.037865	35.441608	33.768887	32.555492	31.791042	30.735867	29.025785	27.122240	25.773714	25.188328	24.958475	24.636486	24.380053	24.502569	24.838717
	4	59.796413	59.711468	58.757683	57.320625	55.747452	54.494228	53.926258	53.687752	53.668186	53.617786	53.248985	52.256527	51.272503	50.762402	50.082279	49.254925	48.491344	47.305611	46.227894	45.779392	45.513390	44.861053	44.472610	43.799881	42.112778	40.654030	39.791710	38.537064	37.313309	36.685722	36.360359	35.554581	35.108307	35.381260	35.313183	34.919250	34.964012	33.950008	33.263920	32.974689	32.610611	32.244713	31.557388	31.903011	31.945196	31.143417	30.498255	30.419357
	6	62.656544	60.556618	58.571156	56.301662	53.713200	51.302887	49.317287	47.707890	46.837181	46.056385	44.920513	43.470325	41.945469	40.694904	38.965710	37.120403	35.762390	34.691967	35.447121	36.432007	36.683372	36.306000	36.040298	36.079559	35.812389	34.547966	33.020309	32.193501	31.560568	30.828211	30.448299	30.648035	29.984482	29.310570	28.938299	28.653605	28.594103	29.236061	30.191116	30.396906	30.035189	30.082403	30.333824	30.520794	30.716352	30.837988	30.814903	30.928867
	7	66.139809	66.173340	66.160942	66.016014	65.787277	65.439857	64.850563	64.058418	63.224041	62.505131	61.906956	61.210064	60.266270	59.097290	57.798981	56.544727	55.309052	53.947220	52.399883	50.655952	48.727169	47.006012	45.796642	44.711857	43.274422	41.382420	39.170834	37.095654	35.558079	34.447262	33.439331	32.108696	30.105398	28.002033	26.775326	26.146591	25.378738	24.544895	24.075235	24.043486	24.335339	24.577427	24.451050	24.128502	23.813192	23.473814	23.339144	23.466894
	8	71.602798	70.733353	69.713387	68.614830	67.790108	67.488914	67.326126	67.018440	66.612900	66.191956	65.676743	64.942345	64.042091	63.069313	62.213623	61.707474	60.698685	59.173225	57.721241	56.556282	55.158691	53.422588	51.718155	50.457909	49.126644	47.657524	46.490410	45.953911	45.346825	44.594299	43.675022	43.042603	42.372822	41.115559	39.650639	38.964081	38.072628	36.620773	35.790134	34.983990	34.782333	33.737370	32.163628	32.266327	33.211071	33.598232	32.919445	32.804802
	9	79.326439	77.718605	76.264534	74.912315	73.142624	71.472404	69.974312	68.345978	66.499947	65.089729	63.851955	62.217979	60.705299	58.866806	56.546261	54.263889	52.052151	49.775555	47.423500	45.637745	42.968079	39.691109	37.549431	35.945652	34.128963	33.162380	33.093170	33.741859	32.526936	32.257824	32.785679	33.046844	32.880440	32.585358	32.750347	31.897564	30.898264	30.471281	30.879993	31.534986	32.425430	33.000061	33.322300	33.540813	33.711288	34.063614	34.653271	35.204277
	10	50.202084	49.611626	49.425552	49.604115	49.942768	50.163139	50.111526	49.895344	49.729176	49.665001	49.648731	49.685593	49.734203	49.656693	49.388908	48.984615	48.499958	48.012753	47.611675	47.287365	46.865482	46.270390	45.541348	44.726254	43.947071	43.350803	42.972290	42.653908	42.160534	41.395954	40.460148	39.564625	38.895817	38.534534	38.352493	38.010479	37.217281	36.110199	35.049355	34.141266	33.333778	32.768826	32.546345	32.372055	31.753672	30.521193	29.094082	28.016508
	11	70.888725	70.651413	70.505875	69.947174	68.730354	66.573517	63.737778	59.749847	55.439571	51.557636	47.902126	44.545120	41.617157	39.285454	36.825310	34.247448	32.804825	31.970327	31.174768	30.665337	30.986322	31.018673	30.770149	31.000938	31.635798	31.535471	31.838020	32.986782	33.464500	32.813519	32.815891	33.109394	33.243530	33.681339	34.678257	35.422504	35.819092	36.597450	37.658722	38.728302	39.374146	39.751190	40.209801	40.355026	40.367393	40.255806	40.159157	40.063488
	12	75.080887	74.902214	74.593048	74.069450	73.322861	72.392487	71.296326	70.088867	68.892212	67.810661	66.808655	65.803413	64.755447	63.665001	62.560333	61.453518	60.300987	59.038643	57.646187	56.164482	54.606483	52.978992	51.330536	49.738659	48.229584	46.725636	45.080425	43.220051	41.309734	39.690472	38.552673	37.788879	37.171646	36.548958	35.894012	35.288357	34.862984	34.609589	34.294876	33.668816	32.767193	31.943382	31.546499	31.564770	31.524849	30.964251	30.155968	29.846012
0.9	1	65.061317	64.272842	63.425358	62.557922	61.697235	60.861671	60.067665	59.327801	58.652199	58.045261	57.500481	57.007286	56.548946	56.079903	55.549534	54.921562	54.172817	53.297558	52.309002	51.236549	50.126556	49.032074	47.985901	46.983398	46.000175	45.027596	44.097538	43.264557	42.558094	41.970909	41.484360	41.087742	40.777958	40.556355	40.426590	40.413376	40.542240	40.803905	41.163288	41.564846	41.931976	42.172199	42.227535	42.083588	41.768230	41.316364	40.743340	40.041885
	2	73.715919	73.392166	73.121208	72.883865	72.654610	72.395386	72.051796	71.560265	70.873856	70.017708	69.053268	68.024841	66.957352	65.860512	64.734131	63.566139	62.329884	60.986034	59.518051	57.960289	56.395889	54.920185	53.588318	52.386536	51.260754	50.156818	49.020809	47.798012	46.446140	44.983387	43.510109	42.141739	40.955318	39.981773	39.217487	38.640099	38.218746	37.919628	37.709126	37.559025	37.455742	37.401550	37.400440	37.443275	37.514416	37.604630	37.720840	37.887268
	3	62.845600	62.895874	63.053307	63.163639	63.149708	63.069214	63.011337	63.003075	62.958160	62.822296	62.669476	62.505219	62.253841	61.855911	61.299885	60.571903	59.733513	58.844028	57.725346	56.334965	54.913628	53.599640	52.361095	51.116852	49.740143	48.156509	46.531601	45.079361	43.625267	41.780514	39.604424	37.562973	35.883724	34.414307	32.830265	31.111767	29.433937	28.069845	27.277386	26.986233	27.078659	27.382824	27.496782	26.953661	26.065845	25.519533	25.448008	25.732639
	4	51.331253	51.647766	52.370529	52.760113	52.584122	52.225338	51.853504	51.543266	51.334377	51.012566	50.222187	49.090206	47.586517	46.132923	45.369869	44.872364	44.333797	44.059837	43.754848	43.193897	42.591297	41.756802	40.924332	40.500465	40.667740	40.448444	39.787678	39.051376	38.592598	38.179138	38.072918	38.171947	37.803532	36.450459	35.400101	34.826622	34.546879	33.762035	33.575645	33.682663	33.551029	32.523804	32.088787	31.147316	29.419466	28.098030	28.226789	28.186064
	6	80.210655	80.942360	81.462616	81.555046	81.174873	80.393394	79.309715	78.002510	76.531982	74.937897	73.217163	71.370956	69.543518	67.869583	66.350578	64.966232	63.679749	62.427574	61.159397	59.841324	58.458023	57.041561	55.652908	54.296349	52.876331	51.296104	49.585663	47.888004	46.329144	44.921558	43.634411	42.479053	41.469315	40.580929	39.775360	39.008736	38.193115	37.235096	36.092957	34.776665	33.461605	32.424976	31.795023	31.465572	31.249413	31.044954	30.796026	30.405968
	7	63.392258	63.103798	62.816647	62.525730	62.224808	61.907558	61.568310	61.197662	60.783558	60.319664	59.805088	59.243217	58.639286	57.999897	57.328064	56.626499	55.893734	55.119781	54.292744	53.409298	52.471008	51.476440	50.414612	49.279179	48.072723	46.819363	45.570377	44.358784	43.181103	42.038300	40.950703	39.928490	38.958569	38.024334	37.147125	36.375717	35.729465	35.183563	34.686161	34.181377	33.640575	33.084908	32.561123	32.100231	31.716124	31.404951	31.155682	30.956871
	8	70.530441	70.247139	69.907837	69.463707	68.901520	68.307213	67.857803	67.534958	67.217232	66.845924	66.406158	65.926231	65.470787	65.044815	64.537376	63.884312	63.161911	62.374275	61.457912	60.383396	59.181259	57.973259	56.798279	55.592247	54.295311	52.877941	51.339020	49.729996	48.079678	46.400173	44.757759	43.127239	41.380196	39.487736	37.697697	36.060726	34.409775	32.746845	31.136282	29.851864	29.201818	29.199280	29.380959	29.303160	29.008934	28.719728	28.540339	28.522242
	9	70.237259	69.544205	68.840912	68.141586	67.449333	66.763870	66.094498	65.453491	64.833496	64.200378	63.514988	62.760162	61.972195	61.228088	60.554001	59.934650	59.331112	58.689957	57.956680	57.109055	56.205231	55.313526	54.444702	53.577595	52.693012	51.790352	50.864288	49.886841	48.827950	47.668579	46.423737	45.133911	43.836967	42.542656	41.233635	39.909222	38.626804	37.396606	36.186184	34.986946	33.843544	32.831654	32.017879	31.428738	31.011503	30.663586	30.301441	29.898607
	10	78.664215	78.884789	79.056168	79.018646	78.662598	77.957970	76.941101	75.677711	74.230339	72.673058	71.102165	69.594879	68.205902	66.969589	65.894455	64.959343	64.103271	63.228569	62.216377	60.957527	59.396511	57.582951	55.627232	53.625565	51.666260	49.828247	48.178337	46.728462	45.448059	44.305355	43.279125	42.368782	41.556599	40.802147	40.047703	39.213551	38.277599	37.257214	36.160103	34.999565	33.827297	32.676670	31.539932	30.379976	29.186686	28.012360	26.931761	25.976723
	11	60.513660	60.585083	60.510799	60.327343	60.134193	60.003780	59.948383	59.907120	59.794643	59.516350	58.967300	58.040997	56.698746	55.053341	53.276947	51.477280	49.705242	48.034000	46.514416	45.089745	43.676224	42.199833	40.648849	39.101582	37.669018	36.411499	35.317616	34.328812	33.416000	32.596653	31.902840	31.303267	30.717600	30.151031	29.662832	29.260271	28.918468	28.647184	28.470512	28.431746	28.578327	28.862778	29.208500	29.544542	29.791685	29.874802	29.756323	29.453938
	12	75.420761	74.719566	73.953857	73.121887	72.247200	71.361198	70.483528	69.615746	68.750854	67.883842	67.022400	66.180946	65.340691	64.454254	63.464703	62.324913	61.014191	59.541912	57.936356	56.235191	54.479614	52.700340	50.922894	49.178139	47.498882	45.910828	44.426079	43.050205	41.782467	40.606903	39.496498	38.422829	37.365456	36.321312	35.311752	34.377579	33.563015	32.898792	32.395153	32.040112	31.796427	31.592121	31.329388	30.920935	30.350742	29.706589	29.127092	28.698477
0.7	1	61.649750	61.484493	61.365318	61.273575	61.179356	61.047722	60.868771	60.654022	60.419514	60.178127	59.933723	59.678947	59.397644	59.069275	58.679306	58.228157	57.724102	57.178207	56.607998	56.027355	55.421364	54.763115	54.036182	53.244427	52.408287	51.549419	50.681107	49.807053	48.919014	48.005798	47.065254	46.104362	45.130684	44.153637	43.183117	42.231518	41.314659	40.440628	39.607967	38.830635	38.140507	37.553944	37.093048	36.782860	36.628300	36.605358	36.674728	36.798122
	2	89.071007	88.824051	88.614388	88.401924	88.150093	87.831818	87.429466	86.932915	86.337692	85.644699	84.860733	83.997559	83.070984	82.101433	81.113625	80.134628	79.187645	78.283180	77.415878	76.571068	75.731071	74.879082	74.002335	73.092949	72.143845	71.142944	70.070038	68.895882	67.591682	66.144730	64.565155	62.883076	61.142323	59.391823	57.672112	56.000122	54.372391	52.778206	51.206146	49.651966	48.124378	46.645477	45.246300	43.959183	42.808064	41.799473	40.919243	40.140663
	3	64.308601	64.007637	63.701336	63.376511	63.032413	62.684055	62.333755	61.937809	61.458836	60.913754	60.361870	59.829414	59.294064	58.705917	58.008392	57.176296	56.223400	55.183117	54.081791	52.928974	51.739311	50.543396	49.359478	48.175732	46.963860	45.714184	44.457733	43.246250	42.112568	41.049782	40.027290	39.016476	37.998058	36.966450	35.931740	34.909546	33.905659	32.909008	31.898632	30.868835	29.855928	28.941240	28.208385	27.646099	27.166691	26.665594	26.069765	25.372435
	4	57.931961	56.989494	55.825264	54.493477	53.094208	51.733826	50.501785	49.458508	48.615662	47.935696	47.372810	46.894440	46.496593	46.190693	45.951256	45.735168	45.514614	45.277580	45.008610	44.692265	44.319218	43.890888	43.416454	42.908932	42.386223	41.868805	41.371964	40.893669	40.408943	39.878136	39.262703	38.539455	37.708923	36.800503	35.880962	35.016483	34.228760	33.508316	32.830292	32.164127	31.478561	30.750896	29.977734	29.177254	28.376497	27.591177	26.821739	26.053419
	6	82.021011	82.088989	82.274994	82.518944	82.757713	82.941811	83.035896	83.013924	82.853355	82.532982	82.043182	81.383888	80.552223	79.548714	78.377190	77.041466	75.544823	73.889336	72.077354	70.137199	68.155106	66.222191	64.375137	62.615883	60.933311	59.312405	57.740040	56.205711	54.697819	53.199085	51.688461	50.143459	48.544395	46.885132	45.180744	43.460041	41.752647	40.094803	38.531891	37.110886	35.870293	34.830296	33.982704	33.287350	32.680603	32.092323	31.462389	30.749504
	7	61.894478	61.337334	60.821037	60.343250	59.889057	59.439953	58.976509	58.477020	57.917870	57.280796	56.560730	55.760094	54.886707	53.953548	52.975441	51.968216	50.940529	49.888714	48.808937	47.721596	46.660286	45.642166	44.660095	43.688854	42.704433	41.694542	40.658787	39.606567	38.553326	37.517353	36.516430	35.568745	34.700119	33.944981	33.314175	32.796097	32.376354	32.046642	31.796928	31.609125	31.458822	31.322191	31.188736	31.062038	30.950926	30.840132	30.695482	30.483450
	8	75.715996	75.155388	74.545250	73.882088	73.166130	72.394928	71.556198	70.629852	69.605103	68.484192	67.286583	66.038208	64.749435	63.418541	62.042240	60.622849	59.170689	57.699154	56.217434	54.731827	53.244835	51.754871	50.258583	48.752262	47.232552	45.698044	44.151913	42.601082	41.046154	39.485664	37.921261	36.352520	34.770592	33.164627	31.543507	29.957092	28.481274	27.179724	26.075350	25.160219	24.418179	23.832962	23.398180	23.115965	22.986044	22.997763	23.124996	23.329176
	9	73.992325	74.348961	74.867210	75.484161	76.125214	76.710251	77.161667	77.413406	77.416870	77.150139	76.622429	75.872803	74.962967	73.963371	72.939934	71.945488	71.011497	70.141457	69.311653	68.486900	67.644943	66.792809	65.941856	65.083412	64.193817	63.246986	62.227909	61.149578	60.055897	58.979420	57.930176	56.906460	55.900322	54.900753	53.898216	52.888016	51.869896	50.840603	49.786888	48.693798	47.552505	46.362259	45.131439	43.875866	42.614555	41.360493	40.112888	38.856579
	10	68.735344	68.444824	68.172012	67.919662	67.686279	67.457565	67.200172	66.869865	66.432159	65.870026	65.180107	64.362541	63.427029	62.399048	61.323997	60.266563	59.266968	58.312393	57.356918	56.347382	55.237095	53.993313	52.596073	51.033978	49.310928	47.448521	45.484352	43.467159	41.442501	39.444798	37.496254	35.611088	33.805759	32.110634	30.552164	29.126701	27.819117	26.613392	25.494530	24.446529	23.460974	22.542601	21.697857	20.924046	20.211926	19.550987	18.937237	18.375219
	11	65.564438	65.310463	65.044540	64.747437	64.398880	63.974789	63.450478	62.818226	62.103748	61.351269	60.594296	59.838661	59.069809	58.267223	57.410370	56.481380	55.465084	54.354233	53.154602	51.881470	50.557137	49.200554	47.827179	46.450268	45.078548	43.715477	42.360580	41.011555	39.666740	38.326401	36.991158	35.662281	34.342461	33.037888	31.761698	30.537451	29.388775	28.330856	27.372820	26.521620	25.786089	25.184361	24.728632	24.402031	24.178804	24.043724	23.990213	23.999653
	12	79.062096	78.832703	78.572868	78.232353	77.770889	77.161743	76.397224	75.486923	74.452141	73.318420	72.111725	70.858376	69.574860	68.259972	66.900093	65.486549	64.024429	62.524815	60.980186	59.345974	57.584309	55.688812	53.679859	51.591282	49.468414	47.356300	45.287991	43.277081	41.315948	39.376385	37.423264	35.435127	33.434849	31.511383	29.809210	28.468475	27.568520	27.111103	27.001562	27.060270	27.101746	27.038626	26.869312	26.615433	26.326618	26.066339	25.867540	25.753611
Ankle
1	1	-107.780052	-106.970787	-106.084000	-104.947716	-104.093788	-103.536247	-102.893623	-102.239403	-101.723969	-101.255142	-100.679253	-100.177353	-99.289467	-98.310844	-97.275406	-96.209846	-95.457031	-94.786751	-93.789162	-93.111137	-92.522125	-91.821365	-91.617165	-91.528542	-91.166885	-90.708939	-90.408821	-89.865311	-89.733124	-89.945549	-90.370941	-90.720078	-91.307503	-91.802460	-91.743835	-91.911430	-92.165787	-92.590660	-93.315033	-94.286659	-94.610130	-94.890045	-95.116837	-95.369637	-95.847778	-96.147034	-96.687439	-97.427521
	2	-112.650635	-112.694115	-112.747482	-112.781212	-112.740952	-112.582764	-112.281914	-111.833824	-111.382584	-110.979675	-110.553635	-110.040977	-109.608391	-109.245949	-108.870705	-108.532951	-108.158089	-107.809387	-107.429863	-107.052841	-106.646492	-106.126602	-105.525185	-104.954697	-104.385597	-103.795303	-103.189178	-102.676430	-102.127502	-101.561165	-101.011665	-100.468536	-99.941948	-99.422722	-98.757904	-97.963860	-97.658386	-97.440132	-96.336868	-96.318321	-96.093719	-95.882492	-95.606049	-95.302109	-95.021912	-95.102188	-95.067337	-94.790688
	3	-99.962151	-99.946785	-99.912437	-99.934174	-99.790436	-99.740463	-99.689041	-99.604774	-99.570168	-99.602844	-99.555191	-99.371216	-99.226898	-99.074875	-98.816246	-98.548134	-98.274796	-97.976677	-97.629799	-97.124168	-96.565742	-95.957405	-95.380379	-94.849022	-94.288826	-93.643387	-92.833092	-92.059074	-91.440926	-90.854111	-90.036377	-89.773071	-88.836082	-88.399483	-87.793358	-87.143684	-86.763870	-86.726051	-86.490517	-86.005707	-85.153160	-84.977142	-85.079521	-85.361305	-85.515678	-85.694092	-86.173004	-86.903076
	4	-98.113808	-98.038605	-97.694664	-97.261017	-96.722580	-96.335464	-96.338097	-96.505829	-96.573868	-96.557762	-96.201286	-95.639648	-95.163666	-94.626656	-94.210182	-93.673630	-93.379814	-92.789459	-92.418900	-92.425316	-92.544518	-92.454033	-92.521439	-92.418396	-91.818611	-91.389244	-91.336708	-91.035553	-90.747879	-90.760803	-90.905403	-90.662743	-90.609596	-90.915764	-91.046082	-90.942719	-91.301506	-90.758934	-90.611176	-90.334053	-90.312355	-90.322952	-89.995514	-90.511154	-90.500374	-90.302933	-90.193169	-89.917046
	6	-103.729836	-102.852295	-102.080177	-101.031166	-99.802696	-98.561935	-97.570267	-96.554512	-95.957825	-95.456398	-94.888687	-94.166946	-93.468094	-93.057037	-92.331558	-91.463402	-91.061836	-90.364685	-91.085541	-91.481804	-91.811775	-91.682106	-91.732437	-91.928253	-92.012375	-91.600334	-91.101189	-91.304672	-91.479294	-91.693756	-91.703941	-92.459389	-92.430084	-92.468506	-92.543427	-92.534164	-92.634033	-93.041939	-93.881340	-94.250137	-94.173737	-94.431328	-94.622704	-94.854416	-95.032654	-95.182343	-95.157402	-95.416679
	7	-103.615898	-103.496544	-103.429955	-103.337242	-103.262321	-103.106560	-102.928169	-102.626328	-102.282753	-101.933250	-101.807289	-101.678238	-101.374069	-101.016930	-100.565834	-100.115967	-99.633316	-99.098244	-98.464325	-97.727440	-96.769188	-95.952324	-95.378899	-94.883759	-94.299927	-93.486755	-92.450829	-91.472672	-90.908890	-90.566559	-90.319214	-90.002319	-89.287895	-88.501358	-88.476280	-88.707855	-88.720955	-88.819351	-89.189735	-89.580940	-90.271507	-90.903961	-91.330429	-91.557533	-91.801285	-92.043877	-92.272408	-92.728050
	8	-109.263359	-108.942848	-108.567085	-108.128494	-107.791565	-107.727829	-107.758163	-107.717499	-107.612747	-107.435562	-107.356644	-107.069603	-106.718559	-106.279312	-105.805420	-105.492821	-104.965553	-104.251747	-103.683449	-103.270020	-102.720955	-102.180641	-101.542946	-101.178886	-100.632988	-100.084938	-99.515877	-99.385956	-99.040146	-98.743034	-98.307930	-98.022911	-97.682762	-97.094124	-96.456863	-96.244148	-96.055130	-95.496132	-95.268364	-94.962372	-95.085083	-94.580070	-93.870857	-94.056137	-94.593246	-94.998253	-94.865318	-94.998093
	9	-107.643959	-107.326202	-106.958427	-106.576477	-105.912003	-105.305695	-104.670334	-103.928017	-103.040260	-102.493927	-102.056358	-101.422424	-101.002502	-100.302391	-99.478241	-98.444923	-97.325073	-96.134689	-95.001854	-94.285362	-93.208275	-91.848152	-91.130585	-90.613106	-90.120308	-90.031082	-90.254433	-91.260544	-90.852631	-91.237915	-91.707382	-92.697083	-93.088013	-93.559166	-94.385483	-94.388672	-94.197067	-94.092918	-94.407845	-94.639824	-95.066750	-95.457275	-95.722755	-95.904541	-96.058311	-96.302605	-96.609688	-96.857605
	10	-96.690102	-96.446419	-96.433434	-96.565308	-96.738922	-96.898972	-96.842445	-96.615746	-96.483757	-96.461205	-96.340370	-96.329712	-96.420570	-96.425690	-96.271667	-96.117172	-95.941811	-95.714249	-95.437447	-95.366997	-95.179016	-95.110901	-94.866432	-94.588631	-94.297226	-94.180130	-94.133514	-94.163162	-94.117455	-94.127937	-93.838142	-93.538574	-93.328781	-93.333199	-93.430382	-93.476807	-93.268089	-92.879608	-92.683640	-92.616356	-92.431686	-92.300285	-92.450218	-92.643509	-92.519150	-92.143532	-91.652847	-91.495789
	11	-110.265327	-109.789696	-109.396866	-109.011864	-108.325462	-107.377174	-106.197418	-104.475685	-102.841385	-101.280922	-99.875381	-98.752197	-97.544907	-96.777969	-95.762901	-94.689125	-94.233177	-94.232033	-93.750183	-93.472778	-93.810387	-94.032715	-93.939102	-94.023651	-94.457321	-94.582657	-95.313110	-96.515221	-97.264404	-97.260963	-97.690094	-98.104973	-98.394203	-98.755196	-99.350616	-99.727058	-99.988632	-100.277557	-100.579666	-100.976784	-101.208809	-101.381981	-101.910622	-102.170914	-102.417084	-102.440392	-102.325256	-102.237793
	12	-106.501434	-106.515282	-106.408936	-106.219566	-105.915375	-105.470390	-105.087051	-104.668236	-104.089310	-103.651917	-103.161476	-102.705139	-102.308205	-101.868561	-101.376503	-100.957687	-100.520264	-100.015427	-99.349022	-98.724236	-98.076637	-97.418297	-96.762878	-96.070770	-95.430107	-94.807121	-94.149834	-93.336540	-92.399940	-91.672890	-91.224602	-90.941216	-90.684174	-90.398468	-90.168694	-89.855431	-89.716728	-89.705887	-89.609467	-89.343994	-88.902962	-88.523796	-88.422508	-88.609947	-88.869728	-88.639198	-88.072838	-88.069298
0.9	1	-99.848152	-99.476288	-99.083397	-98.744629	-98.355614	-98.031441	-97.674171	-97.332939	-96.972839	-96.723755	-96.434258	-96.102959	-95.861801	-95.627602	-95.303955	-94.992821	-94.573334	-94.072319	-93.610298	-93.139198	-92.590714	-92.112534	-91.629539	-91.217117	-90.841431	-90.383507	-89.912964	-89.512611	-89.264481	-89.026604	-88.791840	-88.604652	-88.494301	-88.454994	-88.492020	-88.510849	-88.607529	-88.754593	-89.055374	-89.541122	-90.142990	-90.285713	-90.585327	-90.640503	-90.766159	-91.017113	-91.202316	-91.361557
	2	-104.291649	-104.063789	-103.868599	-103.648163	-103.445869	-103.266624	-103.060516	-102.906914	-102.814751	-102.529106	-102.238228	-101.897217	-101.597198	-101.278191	-100.952560	-100.592560	-100.222649	-99.878090	-99.388039	-98.804802	-98.200508	-97.649673	-97.229774	-96.881050	-96.475266	-96.056755	-95.672951	-95.283119	-94.838684	-94.105698	-93.501480	-92.949295	-92.484596	-92.121201	-91.839050	-91.642090	-91.556435	-91.521675	-91.562408	-91.660851	-91.727097	-91.747559	-91.802170	-91.879578	-91.982536	-92.075638	-92.107162	-92.157288
	3	-99.979591	-100.035011	-100.115952	-100.179733	-100.106834	-100.031258	-100.058952	-100.072266	-100.101669	-99.976219	-99.927536	-99.938095	-99.902412	-99.673615	-99.462891	-99.184372	-98.747749	-98.486198	-98.089813	-97.373848	-96.785995	-96.302414	-95.762032	-95.252953	-94.692757	-93.971283	-93.278442	-92.793991	-92.357285	-91.432724	-90.487587	-89.687256	-89.022675	-88.727066	-88.159973	-87.608360	-87.020721	-86.612236	-86.640274	-86.919487	-87.326881	-87.983124	-88.591820	-88.629883	-88.375038	-88.409042	-88.535255	-88.718674
	4	-95.105324	-95.162842	-95.450226	-95.599899	-95.491577	-95.293274	-95.043365	-94.974838	-95.021179	-95.097565	-94.938164	-94.557877	-94.119286	-93.712311	-93.673088	-93.764519	-93.732468	-93.711571	-93.744987	-93.552094	-93.362404	-92.968735	-92.670181	-92.606453	-92.956551	-93.044289	-93.000198	-92.693855	-92.687164	-92.647377	-92.773300	-92.895805	-93.011742	-92.407982	-92.149429	-91.767731	-92.192665	-91.756760	-92.045677	-92.036667	-92.354721	-91.589310	-91.692093	-91.229553	-90.680878	-90.046349	-90.545158	-90.563446
	6	-111.184235	-111.475021	-111.695930	-111.708679	-111.438782	-111.045235	-110.504364	-109.848648	-109.056488	-108.265686	-107.535446	-106.618698	-105.893494	-105.203934	-104.579872	-104.038483	-103.530464	-103.027496	-102.506828	-102.018715	-101.492203	-100.838379	-100.207176	-99.621338	-99.054062	-98.331833	-97.483543	-96.571648	-95.879692	-95.234833	-94.611229	-93.991402	-93.436577	-92.944832	-92.510818	-92.256859	-91.934662	-91.429390	-90.968987	-90.322823	-89.600021	-89.136841	-88.950638	-88.938080	-88.930061	-88.875916	-88.779884	-88.900658
	7	-101.422531	-101.290977	-101.163902	-101.055969	-100.965240	-100.858856	-100.750748	-100.627159	-100.486816	-100.313423	-100.138641	-99.945587	-99.717964	-99.515404	-99.290771	-99.085892	-98.882912	-98.693619	-98.467621	-98.211334	-97.895569	-97.547714	-97.212234	-96.886726	-96.508980	-96.088509	-95.553955	-95.107201	-94.694717	-94.210510	-93.761261	-93.347206	-92.917747	-92.467354	-92.018875	-91.705040	-91.467445	-91.270782	-91.084579	-90.935219	-90.859108	-90.759201	-90.600441	-90.446526	-90.301132	-90.349319	-90.498039	-90.664291
	8	-108.321259	-108.299500	-108.297569	-108.223213	-108.081207	-107.892578	-107.847038	-107.781631	-107.644157	-107.508499	-107.315926	-107.117683	-106.916443	-106.696655	-106.424675	-106.062500	-105.734009	-105.372520	-104.943314	-104.445419	-103.861374	-103.318016	-102.806755	-102.293358	-101.727722	-101.101852	-100.448296	-99.817795	-99.251106	-98.688576	-97.961327	-97.428787	-96.874283	-96.171074	-95.638504	-95.147026	-94.557281	-93.939423	-93.378532	-92.853363	-92.596802	-92.935822	-93.079659	-93.135437	-93.042252	-93.029968	-92.888565	-92.952904
	9	-105.178009	-104.917336	-104.611618	-104.331573	-104.077957	-103.773682	-103.521873	-103.223129	-102.956955	-102.681213	-102.393082	-102.087944	-101.624756	-101.362129	-101.090698	-100.800415	-100.497849	-100.219757	-99.939682	-99.432838	-99.062897	-98.693489	-98.323631	-97.970146	-97.574303	-97.135948	-96.740707	-96.263496	-95.830582	-95.316010	-94.737381	-94.156540	-93.563835	-93.001633	-92.540565	-91.783340	-91.329575	-90.935608	-90.503670	-90.054634	-89.677589	-89.410095	-89.186058	-89.144974	-89.199493	-89.307144	-89.366470	-89.464958
	10	-107.170311	-107.378456	-107.517738	-107.538116	-107.355545	-107.030098	-106.542313	-106.050629	-105.541603	-104.955772	-104.387672	-103.917580	-103.491302	-103.153076	-102.900604	-102.721138	-102.561935	-102.405281	-102.159714	-101.911949	-101.269699	-100.554039	-99.892586	-99.162300	-98.536652	-97.797775	-97.352989	-96.913200	-96.507339	-96.156815	-95.767868	-95.775970	-95.578903	-95.365524	-95.386864	-95.097824	-94.785744	-94.627838	-94.236366	-93.646690	-93.336708	-92.943588	-92.644081	-92.318245	-91.948334	-91.482910	-91.144379	-90.948418
	11	-106.064590	-105.998764	-105.798012	-105.550484	-105.357422	-105.150131	-104.979721	-104.857025	-104.737732	-104.547867	-104.292030	-103.920517	-103.355064	-102.739265	-102.107643	-101.470955	-100.836235	-100.173401	-99.626846	-99.097595	-98.619995	-98.141624	-97.646088	-97.081276	-96.642807	-96.312004	-96.049980	-95.792702	-95.573257	-95.366104	-95.099792	-94.955353	-94.780182	-94.618340	-94.527184	-94.406334	-94.307266	-94.298660	-94.210823	-94.371704	-94.746201	-95.097496	-95.371498	-95.619553	-95.918167	-96.064705	-96.076851	-96.217407
	12	-105.735825	-105.504150	-105.327385	-105.117325	-104.869530	-104.570961	-104.287773	-104.022095	-103.783020	-103.557228	-103.246140	-103.029022	-102.820541	-102.558800	-102.235641	-101.798431	-101.282326	-100.740143	-100.170372	-99.483948	-98.809097	-98.124779	-97.417694	-96.737602	-96.066078	-95.439560	-94.858948	-94.330864	-93.834709	-93.373703	-92.951225	-92.534470	-92.154495	-91.738297	-91.285202	-90.885635	-90.577713	-90.344246	-90.192055	-90.024666	-89.954002	-89.951866	-89.972054	-89.833496	-89.620689	-88.960258	-88.780830	-88.643669
0.7	1	-99.293083	-99.244675	-99.123604	-99.089127	-99.148705	-99.123817	-99.054176	-98.938492	-98.774406	-98.649879	-98.561798	-98.426483	-98.295013	-98.142693	-97.882225	-97.577591	-97.321747	-97.035690	-96.629929	-96.386864	-96.075958	-95.721771	-95.356697	-95.017815	-94.641769	-94.248886	-93.808151	-93.360123	-92.936798	-92.486839	-92.031998	-91.592201	-91.103188	-90.638184	-90.189774	-89.722229	-89.316772	-88.994255	-88.763451	-88.246231	-88.016106	-87.751335	-87.534325	-87.439316	-87.488274	-87.567337	-87.682533	-87.812943
	2	-112.071220	-112.118599	-112.060547	-112.046188	-111.991127	-111.915436	-111.784172	-111.650085	-111.454903	-111.260582	-111.000786	-110.717400	-110.372002	-109.994957	-109.585930	-109.140541	-108.728951	-108.329475	-107.954643	-107.613205	-107.282364	-106.919098	-106.554283	-106.190781	-105.805313	-105.439354	-105.011253	-104.562668	-104.092003	-103.526993	-102.857773	-102.110786	-101.294426	-100.443771	-99.705620	-99.075638	-98.433052	-97.747406	-97.044266	-96.361336	-95.695740	-95.058769	-94.491814	-94.001625	-93.623505	-93.352989	-93.239334	-93.071426
	3	-99.289635	-99.117645	-99.016930	-98.846169	-98.717613	-98.594780	-98.442932	-98.335373	-98.213043	-97.810638	-97.627823	-97.481140	-97.316849	-97.150780	-96.890015	-96.560265	-96.193787	-95.799820	-95.408875	-94.971489	-94.447426	-93.941872	-93.482796	-93.047348	-92.598534	-92.136421	-91.606102	-91.069801	-90.732269	-90.445709	-89.813210	-89.512581	-89.184921	-88.863281	-88.659561	-88.338333	-88.130768	-87.932899	-87.742142	-87.668068	-87.455017	-87.167114	-87.231606	-87.389488	-87.448524	-87.626755	-87.714478	-87.691261
	4	-98.831177	-98.455887	-97.938530	-97.319397	-96.688507	-96.089188	-95.479851	-94.911293	-94.652786	-94.257866	-93.944809	-93.663246	-93.086220	-93.022804	-92.954391	-92.875946	-92.771172	-92.678123	-92.578056	-92.436249	-92.284286	-92.078239	-91.932465	-91.706810	-91.531891	-91.361282	-91.206848	-91.133904	-91.068443	-90.942253	-90.752037	-90.533455	-90.272675	-90.043465	-89.571747	-89.328751	-89.133896	-88.991257	-88.898148	-88.769997	-88.683296	-88.575638	-88.504280	-88.412796	-88.308998	-88.054008	-88.059959	-88.024910
	6	-109.195427	-109.236702	-109.358543	-109.519577	-109.600838	-109.667747	-109.772926	-109.797279	-109.854698	-109.776108	-109.595634	-109.457397	-109.147438	-108.820061	-108.436897	-107.964233	-107.367012	-106.764297	-106.220390	-105.154022	-104.370003	-103.654434	-102.909767	-102.235130	-101.579849	-100.930656	-100.293457	-99.734306	-99.202240	-98.652786	-98.054131	-97.485916	-96.882523	-96.182198	-95.332962	-94.688988	-94.008766	-93.280045	-92.658104	-92.092323	-91.608971	-91.241989	-90.994751	-90.857941	-90.773613	-90.586624	-90.462784	-90.252861
	7	-100.462875	-100.168617	-99.919922	-99.714470	-99.514870	-99.320038	-99.158905	-98.992790	-98.808685	-98.557594	-98.285423	-97.973709	-97.658180	-97.327049	-96.941322	-96.556679	-96.134354	-95.752342	-95.279625	-94.777489	-94.389961	-93.982201	-93.577187	-93.202042	-92.820656	-92.417191	-92.005226	-91.607567	-91.234825	-90.876350	-90.496834	-90.173767	-89.765869	-89.556168	-89.408752	-89.221825	-89.105804	-89.108818	-89.146294	-89.279839	-89.419319	-89.438835	-89.548035	-89.757454	-89.963577	-90.158096	-90.438416	-90.662453
	8	-109.413223	-109.224915	-109.013985	-108.767029	-108.492332	-108.193787	-107.921272	-107.557587	-107.205215	-106.829819	-106.261108	-105.804176	-105.385201	-104.904724	-104.414207	-103.881592	-103.340836	-102.858147	-102.360573	-101.865044	-101.361984	-100.841866	-100.311623	-99.786888	-99.276009	-98.741661	-98.172050	-97.570480	-97.060509	-96.502815	-95.933563	-95.344307	-94.752319	-94.232910	-93.522194	-92.674408	-92.211746	-91.844940	-91.426956	-91.132179	-90.954712	-90.827431	-90.723381	-90.741417	-90.818634	-91.003853	-91.234146	-91.456093
	9	-105.214676	-105.444504	-105.682755	-105.871307	-106.082077	-106.311996	-106.499763	-106.653801	-106.719345	-106.701729	-106.573341	-106.257256	-105.799179	-105.352951	-104.851059	-104.383965	-103.950768	-103.600670	-103.289627	-102.984085	-102.456207	-102.031517	-101.665138	-101.346039	-101.082649	-100.817207	-100.594559	-100.056061	-99.772186	-99.410103	-99.029991	-98.695686	-98.380783	-98.103745	-97.829018	-97.519180	-97.160248	-96.847824	-96.498039	-96.112030	-95.732147	-95.369026	-95.005585	-94.552513	-94.087509	-93.584648	-93.153564	-92.695190
	10	-101.681252	-101.613884	-101.513046	-101.486374	-101.505402	-101.513420	-101.576057	-101.535919	-101.513214	-101.343781	-101.101341	-100.818008	-100.554283	-100.324493	-99.932632	-99.725975	-99.507164	-99.364136	-99.157768	-98.970322	-98.691498	-98.362312	-97.896637	-97.444824	-97.202904	-96.738091	-96.204010	-95.619537	-95.033638	-94.453926	-93.732811	-93.187599	-92.754509	-92.131226	-91.839638	-91.515434	-91.269356	-91.007553	-90.962334	-90.813545	-90.712646	-90.635231	-90.658653	-90.695206	-90.828476	-90.996521	-91.192627	-91.412697
	11	-107.128448	-106.931091	-106.751747	-106.574921	-106.417786	-106.185501	-105.981163	-105.649872	-105.266609	-104.952065	-104.686913	-104.418900	-104.119942	-103.798607	-103.434982	-103.096184	-102.748260	-102.356277	-101.988792	-101.495392	-101.071388	-100.571465	-100.107620	-99.617584	-99.120888	-98.649460	-98.233467	-97.835136	-97.367508	-96.898888	-96.419373	-95.985329	-95.591179	-95.094055	-94.636978	-94.278503	-93.882271	-93.567184	-93.276375	-93.034660	-92.728683	-92.717880	-92.737885	-92.899040	-93.010338	-92.991631	-93.043472	-93.239632
	12	-107.993629	-107.965912	-107.868523	-107.740471	-107.521385	-107.265205	-106.937599	-106.547775	-106.172569	-105.758865	-105.317139	-104.843613	-104.349442	-103.892715	-103.429337	-102.912781	-102.489761	-101.878029	-101.400078	-100.841232	-100.213898	-99.453522	-98.663223	-97.788963	-96.943138	-96.092453	-95.267883	-94.574059	-93.898003	-93.174576	-92.489929	-91.730637	-90.971588	-90.074196	-89.306343	-88.828819	-88.468193	-88.366577	-88.498055	-88.670723	-88.862976	-88.627663	-88.572601	-88.405045	-88.287468	-88.394890	-88.492348	-88.619118
Barbell velocity
1	1	0.021095	0.027907	0.022216	0.008005	0.003792	0.003716	0.003579	0.006314	0.014476	0.029518	0.051033	0.079749	0.114723	0.151718	0.185989	0.218330	0.251230	0.286645	0.322860	0.356800	0.386145	0.411393	0.433711	0.457396	0.483014	0.507900	0.527272	0.541217	0.554681	0.565116	0.574297	0.578385	0.574890	0.561968	0.532208	0.478362	0.400914	0.304206	0.201586	0.112291	0.040922	-0.016851	-0.059924	-0.085635	-0.087599	-0.064019	-0.024532	0.019065
	2	-0.008686	0.002506	0.008730	0.011091	0.012330	0.013207	0.017188	0.022497	0.026971	0.032214	0.036911	0.031700	0.018056	0.008012	0.008920	0.014841	0.021187	0.030078	0.043177	0.059079	0.075824	0.091871	0.105983	0.118119	0.130367	0.143824	0.157842	0.171278	0.183411	0.197457	0.219399	0.235511	0.252349	0.271770	0.285448	0.298471	0.314304	0.323172	0.332351	0.341811	0.350160	0.361389	0.369548	0.380053	0.386510	0.393440	0.400853	0.410311
	3	0.004551	0.003250	0.004182	0.006480	0.008026	0.010057	0.013930	0.021598	0.028219	0.032717	0.036643	0.039046	0.043855	0.053288	0.068971	0.086242	0.104401	0.123585	0.142023	0.160185	0.179975	0.198729	0.216583	0.239829	0.268673	0.296697	0.323746	0.348895	0.372654	0.394323	0.415159	0.434547	0.450315	0.462601	0.472182	0.477552	0.479876	0.478924	0.473649	0.471405	0.466562	0.457805	0.443119	0.426865	0.411202	0.391150	0.364533	0.332682
	4	0.018555	0.005525	0.006788	0.005628	0.002298	0.002983	0.002794	-0.000341	0.001770	0.005897	0.008245	0.027183	0.054649	0.085726	0.113313	0.140586	0.167724	0.187120	0.204254	0.210860	0.212585	0.211277	0.204307	0.196276	0.191521	0.186603	0.179988	0.179285	0.183668	0.182822	0.177926	0.168429	0.153732	0.133493	0.122872	0.117087	0.108346	0.107782	0.096920	0.080201	0.076012	0.084372	0.088539	0.097484	0.107435	0.125666	0.140042	0.142426
	6	0.073992	0.084532	0.097694	0.108868	0.119796	0.129245	0.138419	0.148884	0.158919	0.169520	0.183423	0.194009	0.207110	0.216751	0.222965	0.232164	0.237813	0.240894	0.241783	0.245370	0.254166	0.261219	0.268716	0.282062	0.297861	0.301796	0.297529	0.298922	0.301134	0.298410	0.284481	0.274562	0.253554	0.222180	0.184227	0.153210	0.138154	0.124564	0.108587	0.093363	0.080463	0.064509	0.051508	0.042106	0.040213	0.041122	0.044290	0.045583
	7	0.011054	0.005099	0.005977	0.009230	0.018294	0.018450	0.007281	0.005281	0.006467	0.006882	0.007534	0.013328	0.027243	0.047620	0.072416	0.098463	0.126213	0.153694	0.181771	0.213357	0.245677	0.275450	0.302128	0.327041	0.353346	0.380943	0.405568	0.427070	0.442641	0.455941	0.475927	0.496569	0.509119	0.514451	0.514026	0.509467	0.503090	0.492117	0.473808	0.450400	0.424395	0.397961	0.373354	0.344941	0.310342	0.271591	0.230301	0.191882
	8	0.009847	0.010621	0.009240	0.008834	0.006601	0.005876	0.013401	0.020677	0.035069	0.044677	0.057172	0.066051	0.073796	0.083734	0.088902	0.093653	0.097217	0.103102	0.109517	0.112203	0.113584	0.112425	0.111960	0.110904	0.109704	0.111964	0.104478	0.108855	0.109472	0.108847	0.106125	0.106839	0.108793	0.116362	0.122008	0.125474	0.127987	0.128317	0.126605	0.119610	0.111754	0.107431	0.105672	0.103487	0.105094	0.110544	0.115820	0.118237
	9	0.014446	0.002910	-0.000313	0.003194	0.006611	0.002192	-0.001133	0.009099	0.013309	0.015740	0.021948	0.039086	0.068006	0.095633	0.121412	0.146471	0.172248	0.203762	0.237072	0.264997	0.282544	0.299644	0.310006	0.310909	0.317460	0.319347	0.315331	0.304583	0.290859	0.276679	0.267034	0.260087	0.250173	0.227776	0.195011	0.158551	0.122196	0.091538	0.069164	0.052022	0.038712	0.030520	0.031513	0.036787	0.038140	0.037897	0.030133	0.026038
	10	0.040666	0.021728	0.021192	0.025422	0.029067	0.036389	0.045578	0.054139	0.062226	0.071992	0.081923	0.092127	0.101203	0.109309	0.116940	0.123554	0.129976	0.138420	0.149377	0.159730	0.170652	0.183992	0.200156	0.208288	0.211076	0.217072	0.224419	0.230613	0.235862	0.243013	0.252581	0.262561	0.272293	0.281562	0.290014	0.297882	0.306412	0.316027	0.326570	0.337594	0.347973	0.356601	0.363420	0.368729	0.374252	0.380942	0.386551	0.393948
	11	0.005145	0.015853	0.026590	0.047497	0.071261	0.098032	0.126188	0.152434	0.178769	0.203701	0.225293	0.239967	0.249460	0.258236	0.264735	0.271715	0.274254	0.285123	0.291317	0.285946	0.298144	0.314190	0.326500	0.333490	0.337648	0.337229	0.325908	0.301132	0.264608	0.221224	0.177273	0.137962	0.106785	0.075310	0.040230	0.010192	-0.004507	-0.009508	-0.003534	0.007769	0.023093	0.039811	0.052756	0.058154	0.058383	0.052496	0.041821	0.032439
	12	-0.006026	0.007353	0.011547	0.011361	0.011360	0.013677	0.018885	0.025655	0.034948	0.048547	0.062132	0.075320	0.087348	0.101549	0.113201	0.122178	0.135135	0.160612	0.172300	0.170779	0.177956	0.193932	0.208074	0.218217	0.224734	0.232228	0.239711	0.249592	0.259732	0.266073	0.269746	0.272666	0.274619	0.276885	0.279749	0.281869	0.282771	0.283548	0.284978	0.288255	0.293239	0.297888	0.302550	0.308629	0.316588	0.327902	0.338907	0.346591
0.9	1	0.020862	0.018435	0.017575	0.020063	0.026160	0.035640	0.047481	0.059592	0.071357	0.082916	0.095193	0.108552	0.122658	0.137619	0.153907	0.172109	0.192477	0.214015	0.235442	0.256716	0.277696	0.298899	0.320877	0.343697	0.366660	0.389584	0.412870	0.436590	0.460271	0.483127	0.503826	0.521707	0.537172	0.552574	0.569509	0.585614	0.601711	0.619197	0.637751	0.657105	0.676782	0.696705	0.716347	0.735463	0.752272	0.764113	0.768781	0.765782
	2	0.035879	0.048064	0.061754	0.076240	0.091470	0.106805	0.121906	0.136528	0.150501	0.164008	0.177099	0.189713	0.201944	0.213939	0.225682	0.237117	0.248290	0.259861	0.272558	0.286031	0.299994	0.314295	0.328825	0.343820	0.359624	0.376090	0.392956	0.409969	0.426809	0.443514	0.460173	0.476546	0.492549	0.508180	0.523580	0.538734	0.553383	0.567643	0.581480	0.595075	0.608260	0.620915	0.632903	0.644347	0.655686	0.666921	0.678040	0.689159
	3	0.000199	0.006098	0.003350	0.001088	0.002893	0.006192	0.011645	0.017305	0.023123	0.032448	0.046539	0.062653	0.079020	0.096686	0.115720	0.137330	0.160891	0.186257	0.213983	0.244535	0.277115	0.310993	0.347895	0.385012	0.411912	0.432149	0.456565	0.488144	0.515648	0.537171	0.553934	0.565277	0.570372	0.573392	0.576111	0.574666	0.566325	0.549425	0.527528	0.502147	0.472563	0.438787	0.398624	0.351771	0.298752	0.242178	0.186321	0.136506
	4	0.010971	0.020996	0.027010	0.042015	0.058872	0.078229	0.096482	0.109868	0.121878	0.139788	0.155653	0.168762	0.178738	0.190491	0.199679	0.204091	0.205028	0.201224	0.195926	0.191430	0.188162	0.183486	0.182850	0.180150	0.171020	0.164507	0.160643	0.147425	0.133009	0.130506	0.139941	0.146084	0.150696	0.156685	0.161624	0.163638	0.166884	0.170428	0.169582	0.160186	0.152943	0.149487	0.147822	0.153856	0.167170	0.170961	0.163404	0.152095
	6	-0.002637	0.004310	0.006872	0.009386	0.013700	0.019948	0.029162	0.042100	0.059224	0.077704	0.096346	0.115298	0.133833	0.151354	0.167299	0.181054	0.192827	0.204054	0.215014	0.224167	0.230983	0.237012	0.243919	0.251975	0.259716	0.266405	0.273023	0.280246	0.287605	0.294063	0.299633	0.305831	0.314367	0.324547	0.334265	0.342874	0.351569	0.361693	0.372687	0.382011	0.388668	0.394372	0.403519	0.413717	0.423297	0.433106	0.444790	0.458483
	7	0.014167	0.009191	0.006805	0.006657	0.007982	0.010679	0.014906	0.020855	0.028935	0.038722	0.049972	0.063513	0.079379	0.096303	0.113927	0.131441	0.148701	0.165868	0.183559	0.201350	0.219329	0.237768	0.256631	0.276108	0.295948	0.315988	0.336057	0.356424	0.376822	0.397159	0.417700	0.438828	0.459881	0.480175	0.499267	0.517565	0.535481	0.553468	0.572005	0.591218	0.610881	0.630107	0.648259	0.664792	0.679572	0.692569	0.703770	0.712458
	8	0.015342	0.009410	0.011039	0.012465	0.010574	0.008414	0.008902	0.010889	0.014816	0.024380	0.038432	0.051579	0.065871	0.082651	0.097370	0.111224	0.122858	0.132966	0.142733	0.151934	0.160134	0.167306	0.173364	0.179682	0.186956	0.194604	0.202867	0.211788	0.220902	0.229920	0.239491	0.249988	0.260372	0.269253	0.276224	0.281344	0.284085	0.285703	0.286723	0.285463	0.282564	0.281061	0.282593	0.287169	0.294526	0.301789	0.307405	0.313682
	9	0.052113	0.047144	0.046405	0.049930	0.056094	0.062656	0.069858	0.077797	0.085556	0.093310	0.100698	0.108081	0.115734	0.124036	0.133014	0.142012	0.150805	0.159828	0.169836	0.180889	0.192310	0.203502	0.214057	0.224793	0.236799	0.249157	0.261392	0.273584	0.286253	0.299914	0.314318	0.328880	0.343161	0.357064	0.370858	0.384702	0.398313	0.411268	0.423219	0.434009	0.443568	0.451788	0.458546	0.463780	0.467459	0.470136	0.472739	0.475193
	10	0.000544	0.001721	0.007073	0.016180	0.027080	0.037793	0.046187	0.049148	0.048122	0.048414	0.054366	0.066520	0.082232	0.097802	0.109927	0.119159	0.129989	0.141848	0.149783	0.154406	0.157757	0.161892	0.169230	0.181044	0.198171	0.220095	0.245058	0.271483	0.297088	0.319155	0.339069	0.358212	0.376848	0.394913	0.412414	0.429450	0.446390	0.463453	0.480765	0.498232	0.515286	0.532005	0.549994	0.570526	0.591318	0.609810	0.624923	0.636827
	11	0.016824	0.018016	0.026595	0.040964	0.058552	0.076831	0.095347	0.114103	0.132874	0.150754	0.167100	0.181474	0.193731	0.205419	0.219451	0.233895	0.247684	0.264345	0.276106	0.287107	0.295616	0.302133	0.311115	0.323054	0.334636	0.344831	0.352992	0.360994	0.369331	0.377620	0.385917	0.394015	0.401058	0.408069	0.413876	0.419065	0.428612	0.440667	0.441138	0.437655	0.442948	0.450521	0.456212	0.459917	0.462602	0.464215	0.463807	0.460126
	12	0.016223	0.023633	0.032917	0.043490	0.056002	0.069948	0.084485	0.098764	0.111771	0.124623	0.137614	0.150367	0.162523	0.174540	0.186619	0.198667	0.210716	0.223330	0.237096	0.251845	0.266987	0.281720	0.296604	0.312787	0.329464	0.345605	0.360666	0.374027	0.385809	0.396445	0.406364	0.415695	0.424323	0.432299	0.439795	0.447020	0.453850	0.460216	0.466142	0.471626	0.476716	0.481639	0.486989	0.493021	0.499755	0.507276	0.515899	0.525603
0.7	1	0.026254	0.017432	0.013093	0.013493	0.016268	0.018066	0.017538	0.016324	0.015424	0.014268	0.012561	0.011325	0.011854	0.014598	0.019674	0.027393	0.037794	0.051088	0.067126	0.085342	0.104882	0.125894	0.147740	0.169814	0.191634	0.213529	0.236032	0.259177	0.282928	0.307343	0.331998	0.356690	0.381475	0.406288	0.430776	0.454732	0.478650	0.502503	0.525465	0.546856	0.566276	0.583403	0.598387	0.611958	0.625005	0.638335	0.652655	0.667940
	2	-0.006424	-0.002323	0.001513	0.005077	0.008844	0.013514	0.019761	0.028065	0.038096	0.049031	0.059264	0.068597	0.079410	0.095094	0.117480	0.146282	0.179909	0.215962	0.252304	0.287310	0.319895	0.349607	0.376364	0.400429	0.422381	0.442906	0.462382	0.480873	0.498542	0.515950	0.533739	0.552306	0.571973	0.592896	0.614969	0.637879	0.661331	0.685271	0.709721	0.734457	0.759089	0.783514	0.807780	0.831989	0.856110	0.879820	0.902880	0.924898
	3	0.094628	0.068583	0.059961	0.066878	0.083444	0.103523	0.123303	0.141673	0.158957	0.176284	0.194552	0.214258	0.235314	0.257639	0.280742	0.304214	0.327668	0.350654	0.374546	0.399894	0.426073	0.452313	0.478583	0.505200	0.531428	0.556352	0.579574	0.600534	0.619055	0.634987	0.649610	0.666140	0.686517	0.710490	0.735043	0.755887	0.771779	0.783121	0.790618	0.795052	0.797074	0.796751	0.793325	0.785976	0.774682	0.760410	0.743106	0.723522
	4	0.068552	0.067528	0.062945	0.056745	0.051210	0.047620	0.046168	0.047459	0.053931	0.067381	0.087191	0.108019	0.124603	0.141642	0.162359	0.186754	0.214019	0.243122	0.273111	0.303020	0.332423	0.361237	0.389544	0.417583	0.444999	0.471448	0.497051	0.521860	0.545955	0.569549	0.593192	0.617223	0.641531	0.665467	0.688463	0.710250	0.730492	0.749161	0.766669	0.783551	0.800345	0.817182	0.833712	0.849267	0.862817	0.873346	0.880351	0.883881
	6	0.000640	0.001608	0.002880	0.004451	0.006268	0.008215	0.010797	0.015298	0.023379	0.036668	0.056181	0.081591	0.111871	0.146058	0.182358	0.219482	0.256487	0.292796	0.328066	0.361807	0.393477	0.422903	0.450137	0.475209	0.498081	0.518575	0.536249	0.551708	0.567027	0.581860	0.596191	0.610698	0.626211	0.642656	0.658882	0.674445	0.689588	0.704657	0.719744	0.734787	0.749705	0.764455	0.779110	0.793859	0.809004	0.825106	0.842866	0.861247
	7	0.013994	0.024833	0.036632	0.049174	0.063088	0.078141	0.094195	0.111499	0.130046	0.149565	0.169570	0.189863	0.210299	0.230676	0.250892	0.270905	0.290806	0.311027	0.331887	0.353303	0.375086	0.397057	0.419234	0.441637	0.464071	0.486537	0.509252	0.532331	0.555610	0.578819	0.601755	0.624143	0.645662	0.666323	0.686341	0.705531	0.724037	0.741908	0.759025	0.775270	0.790774	0.805397	0.818757	0.830449	0.840302	0.848160	0.854176	0.858439
	8	0.073774	0.067901	0.068479	0.077843	0.095732	0.120613	0.150451	0.183270	0.217616	0.252540	0.287615	0.322714	0.357738	0.392210	0.425660	0.458107	0.489422	0.519403	0.548056	0.575616	0.602298	0.628203	0.653348	0.677715	0.701377	0.724426	0.746861	0.768492	0.788925	0.807514	0.823767	0.838007	0.851130	0.863144	0.872879	0.880165	0.885611	0.889321	0.890869	0.889830	0.885911	0.879120	0.869683	0.857871	0.844005	0.828194	0.810427	0.790833
	9	0.010311	0.006355	0.002775	0.001684	0.004031	0.009936	0.019180	0.031024	0.043606	0.053976	0.058864	0.057719	0.053081	0.048338	0.046406	0.049533	0.057159	0.067462	0.079472	0.092777	0.107529	0.123160	0.139132	0.155305	0.171779	0.188850	0.207498	0.227947	0.249401	0.270565	0.290473	0.308715	0.325850	0.342912	0.360892	0.379968	0.399713	0.419330	0.437937	0.455071	0.471295	0.487963	0.506194	0.526142	0.546936	0.567023	0.585325	0.601759
	10	0.028639	0.030679	0.036345	0.046687	0.062337	0.082796	0.106312	0.130749	0.154208	0.175475	0.194975	0.214640	0.236930	0.263363	0.294567	0.330465	0.369720	0.410308	0.450382	0.488845	0.525674	0.561579	0.597611	0.634905	0.674263	0.715673	0.758367	0.800999	0.842181	0.880729	0.915484	0.945820	0.971769	0.993507	1.011330	1.025355	1.035288	1.040733	1.041696	1.037982	1.029389	1.015979	0.998014	0.975703	0.949390	0.919233	0.885085	0.846336
	11	0.026199	0.036004	0.051123	0.071804	0.095697	0.120553	0.145431	0.169960	0.194142	0.218408	0.243197	0.268025	0.291756	0.314287	0.336233	0.357946	0.379396	0.400660	0.422006	0.443587	0.465031	0.485530	0.504274	0.520487	0.534896	0.548260	0.561374	0.575353	0.590059	0.604313	0.617387	0.629385	0.640493	0.650812	0.660244	0.668584	0.675805	0.681899	0.686498	0.689390	0.690310	0.689140	0.686136	0.681852	0.676834	0.671581	0.666400	0.661476
	12	-0.040530	-0.013274	0.005770	0.016385	0.022440	0.028374	0.037949	0.053177	0.073951	0.098560	0.125506	0.154141	0.183492	0.212195	0.239362	0.264675	0.288483	0.311598	0.334786	0.357998	0.380981	0.403540	0.425837	0.448100	0.470760	0.493622	0.515634	0.536195	0.555471	0.573961	0.592203	0.610517	0.628921	0.647220	0.665129	0.682192	0.698205	0.713324	0.728086	0.742938	0.758553	0.776516	0.798056	0.821300	0.842580	0.861369	0.877734	0.891604
Lower thoracal
1	1	-2.515549	-2.053657	-1.505393	-0.944670	-0.367167	0.288460	1.059035	1.928576	2.804131	3.880777	5.195457	6.188907	6.750805	7.164194	7.552174	7.927968	8.300712	8.505026	8.308063	8.140905	8.296114	8.448420	8.581933	8.886120	9.299046	9.651877	9.766591	9.856668	9.959402	10.047695	10.141964	10.094898	9.396674	8.305656	7.717007	7.139064	6.388073	5.518897	4.716527	4.052883	3.436928	2.865685	2.516491	2.423558	2.475445	2.529685	2.671124	2.863960
	2	9.910870	10.086721	10.266274	10.477408	10.654895	10.841334	11.073517	11.289636	11.451859	11.610628	11.780567	11.918797	12.070891	12.263896	12.437832	12.625624	12.835047	13.000075	13.119784	13.263875	13.397424	13.482996	13.590024	13.733809	13.868917	13.982146	14.115425	14.255227	14.376414	14.627517	15.211510	16.025764	16.743973	16.882721	16.061312	15.394875	15.317200	15.406700	15.396126	15.334896	15.326884	15.489484	15.600506	15.360100	15.018265	14.777080	14.697857	14.686020
	3	7.617785	8.081804	8.457097	8.772664	9.198636	10.222775	10.835762	11.198681	11.495352	11.994433	12.309083	12.646225	12.944925	13.089138	13.354389	13.560221	13.652483	13.036931	12.709432	12.831928	12.992291	13.193090	13.289405	13.359914	13.438460	13.405240	13.410306	13.439864	13.387329	13.324807	13.385988	13.463046	13.385660	13.422650	14.025010	11.032265	12.952177	12.952178	13.825046	13.518756	13.564245	13.502167	13.201610	13.153160	13.154867	13.110092	13.010306	12.799589
	4	-0.313627	0.240473	0.795068	1.313204	1.716391	2.084560	2.622283	3.209784	3.814539	4.397342	4.980356	5.416489	5.836136	6.278782	6.817384	7.199746	7.561403	7.823013	8.073890	8.541807	8.891051	9.164813	9.487498	9.806410	10.110901	10.341562	10.488821	10.568413	10.626242	10.675259	10.445706	9.653109	9.201463	9.125659	9.065747	8.966009	8.921251	9.514214	9.717805	9.462725	9.127688	8.822207	8.599388	8.275985	8.082536	7.924258	7.794179	7.523055
	5	-0.387009	-0.160830	-0.112183	0.191314	0.151635	-0.136899	0.129929	0.812411	1.206222	1.206524	0.976866	0.470846	0.353457	0.759531	0.963278	1.081092	1.183609	1.368171	1.712340	2.098203	2.372929	2.729088	3.164293	3.430661	3.638382	4.115217	5.200623	6.684513	7.520170	7.764538	7.830564	7.912670	8.293079	8.993080	9.508624	9.360777	8.858749	8.774720	8.632669	8.025935	7.942937	9.053460	9.818010	9.716862	9.697042	9.880217	10.087527	10.217861
	6	1.446244	1.810982	2.168993	2.624695	3.264626	4.212349	4.713930	5.087373	5.467594	5.828321	6.029549	5.867218	5.418626	5.492992	5.760670	6.299716	6.327928	6.211451	6.836348	7.247610	7.436432	7.571028	7.762501	7.935060	8.110907	8.284142	8.478170	8.739690	9.561121	11.217303	11.554317	11.781758	12.022693	12.243112	12.498435	12.308019	11.490558	11.610898	11.806967	12.000433	12.233207	12.484052	12.604698	12.768386	12.232821	12.271190	12.357431	12.542804
	7	9.721718	9.681966	9.722372	9.834559	9.964392	10.071425	10.160544	10.227944	10.302164	10.399880	10.512490	10.615238	10.724705	10.832971	10.948686	11.079345	11.233188	11.424579	11.657142	11.898888	12.140138	12.398787	12.688619	12.981194	13.232724	13.458364	13.705219	14.047832	14.497139	14.927719	15.273607	15.551002	15.812316	16.079908	16.356680	16.701130	17.075050	17.407055	17.774061	18.213526	18.651430	19.038124	19.366306	19.707027	20.135183	20.477331	20.323298	19.444807
	8	-4.245574	-3.708943	-2.664165	-0.929487	0.584514	1.668993	2.676659	3.670972	4.865413	5.755064	6.382311	7.080747	7.811541	8.414969	8.809491	9.185505	9.632432	10.167813	10.720095	11.234080	11.804292	12.615956	13.801709	14.478934	14.690387	14.122209	14.111845	14.034831	14.022318	14.019070	14.289136	14.598935	14.757226	14.001850	13.297488	13.755832	13.778297	13.753880	13.610114	13.031936	12.980781	12.949745	13.040747	12.968681	12.781857	13.027651	13.591208	14.293643
	9	-10.702246	-10.401853	-10.063797	-9.661214	-9.252796	-8.933617	-8.716678	-8.586287	-8.454062	-8.315207	-8.146207	-7.936040	-7.680087	-7.425377	-7.195526	-6.983465	-6.756592	-6.503903	-6.230005	-5.941535	-5.637347	-5.343076	-5.076977	-4.833478	-4.609636	-4.398365	-4.122993	-3.848771	-3.639571	-3.462483	-3.084085	-2.421032	-1.918206	-1.934434	-2.174615	-2.225057	-2.261610	-2.592816	-3.167583	-3.149540	-2.270159	-1.440289	-1.023889	-0.852846	-0.782217	-0.758390	-0.750936	-0.711113
	10	-14.941347	-14.848400	-14.652774	-14.367438	-14.057556	-13.738871	-13.414341	-13.059482	-12.671190	-12.288790	-11.933043	-11.704681	-11.578743	-11.456530	-11.317572	-11.155239	-10.937162	-10.735939	-10.624602	-10.558060	-10.464782	-10.372339	-10.267913	-10.116714	-9.943490	-9.793594	-9.650850	-9.481901	-9.283401	-9.076726	-8.850378	-8.595542	-8.301355	-8.009001	-7.794284	-7.655482	-7.567040	-7.489279	-7.372375	-7.212457	-7.024508	-6.827843	-6.665355	-6.549018	-6.485279	-6.409769	-5.800218	-3.460482
0.9	1	-4.982501	-4.814212	-4.592440	-4.339431	-4.067678	-3.786062	-3.508546	-3.252831	-3.021827	-2.797924	-2.556658	-2.285943	-2.000840	-1.705970	-1.398487	-1.086070	-0.791097	-0.520957	-0.273888	-0.042725	0.184493	0.423631	0.693813	1.004367	1.332139	1.648825	1.929779	2.174853	2.394817	2.598237	2.788515	2.973513	3.167299	3.414031	3.730489	4.053555	4.300063	4.450837	4.527787	4.566162	4.575637	4.580832	4.619641	4.690100	4.696493	4.528462	4.104686	3.449054
	2	9.502522	9.777031	10.139400	10.499836	10.816206	11.127421	11.418710	11.695926	11.955130	12.234301	12.474792	12.683207	12.902571	13.135259	13.396803	13.663323	13.917046	14.133005	14.298922	14.390094	14.393020	14.364950	14.383261	14.515188	14.743438	15.088640	15.672754	16.583344	17.425613	17.753578	17.150005	16.286327	15.966866	15.906078	15.899368	15.946258	15.890018	15.704145	15.505259	15.342987	15.147503	14.950351	14.793379	14.663656	14.602392	14.602238	14.538779	14.351997
	3	11.227609	11.324639	11.406792	11.644059	11.922864	12.267420	12.553645	12.282898	11.698101	11.712905	11.857714	11.935801	12.001897	12.056395	12.174144	12.440039	12.567645	12.653222	12.714550	12.739213	12.798666	12.838524	12.738613	12.883165	12.894866	12.805776	12.700196	12.615285	12.547517	12.554759	12.772635	12.935210	12.866662	12.789439	12.641555	12.535227	12.418682	12.235938	12.160951	12.142219	12.028386	11.811435	11.726166	11.629004	11.364203	11.033105	10.809689	10.688098
	4	-10.751123	-10.848061	-10.758216	-10.527533	-10.239782	-9.937612	-9.645293	-9.372766	-9.111177	-8.846646	-8.585128	-8.340722	-8.117874	-7.907343	-7.706606	-7.521697	-7.354663	-7.198449	-7.040993	-6.867128	-6.688138	-6.520020	-6.357845	-6.190852	-6.023773	-5.876328	-5.758101	-5.643095	-5.502056	-5.322506	-5.099920	-4.843396	-4.578795	-4.334034	-4.114955	-3.904037	-3.669916	-3.421168	-3.225492	-3.090036	-2.963151	-2.820056	-2.665952	-2.492472	-2.304580	-2.112752	-1.930855	-1.775266
	5	6.750970	6.761332	6.761980	6.761882	6.761672	6.766492	6.784925	6.830300	6.897259	6.917436	6.840275	6.702631	6.560545	6.449649	6.388181	6.369490	6.367174	6.362074	6.358935	6.368836	6.394385	6.427024	6.458815	6.495454	6.541366	6.593190	6.645333	6.706299	6.781343	6.870844	6.973784	7.079891	7.171019	7.234371	7.302653	7.403574	7.519829	7.627312	7.718415	7.805763	7.934067	8.146448	8.456777	8.839046	9.177005	9.304969	9.111477	8.805957
	6	0.488834	1.277848	1.714381	2.203459	2.561903	2.767800	2.896661	3.042180	3.220853	3.415997	3.650387	3.922726	4.250289	4.550026	4.826487	5.106117	5.366145	5.593492	5.722678	5.701677	5.664697	5.705341	5.354501	4.596948	4.307136	4.380301	4.594069	4.969079	5.592348	6.025866	6.203511	6.318160	6.425513	6.519371	6.604275	6.875894	7.671164	8.553642	8.519666	8.153587	8.165333	8.400272	8.652016	8.823770	8.965595	9.167066	9.436464	9.463311
	7	12.852345	12.551516	12.491814	12.508966	12.534610	12.580832	12.616221	12.636415	12.667024	12.726797	12.832721	12.974650	13.124976	13.272578	13.428817	13.605368	13.800927	14.022102	14.273071	14.602655	14.960383	15.232656	15.417383	15.596617	15.814157	16.034056	16.221130	16.382387	16.568350	16.809320	17.107891	17.446930	17.770926	18.053583	18.316103	18.544743	18.723381	18.897369	19.094732	19.284344	19.436373	19.548372	19.621758	19.634188	19.515093	19.203396	18.907925	18.835705
	8	0.059305	0.204782	0.432951	0.708011	1.005329	1.303986	1.584361	1.854426	2.123920	2.385572	2.636894	2.885636	3.138233	3.394402	3.647392	3.887289	4.113617	4.334652	4.555818	4.766046	4.954155	5.117511	5.258394	5.368263	5.428669	5.463764	5.532545	5.653480	5.819377	6.014511	6.219808	6.419663	6.608950	6.807991	7.056761	7.380273	7.767484	8.196892	8.622890	8.952345	9.119142	9.123471	9.035300	8.967668	8.947655	8.959919	8.992224	9.029703
	9	-14.789304	-14.986439	-15.315891	-15.732700	-16.133209	-16.439339	-16.623949	-16.698143	-16.700027	-16.671835	-16.603640	-16.470537	-16.280657	-16.057966	-15.824760	-15.607624	-15.430696	-15.292391	-15.156859	-14.971687	-14.682198	-14.274496	-13.813290	-13.401801	-13.094312	-12.874809	-12.689875	-12.502199	-12.298517	-12.095411	-11.956879	-11.916430	-11.933562	-11.927111	-11.848480	-11.699420	-11.497631	-11.248937	-10.943934	-10.580664	-10.192617	-9.874860	-9.683362	-9.622273	-9.649593	-9.662522	-9.569324	-9.390094
	10	-15.502855	-15.351996	-15.191539	-15.027779	-14.851330	-14.666466	-14.490373	-14.332214	-14.193377	-14.059650	-13.925146	-13.792081	-13.672088	-13.556519	-13.441601	-13.327196	-13.217718	-13.125135	-13.053940	-12.992076	-12.931595	-12.880204	-12.841074	-12.800820	-12.745064	-12.659256	-12.548784	-12.414627	-12.229005	-11.996696	-11.754001	-11.535430	-11.350594	-11.191279	-11.038757	-10.872267	-10.684417	-10.486386	-10.297712	-10.128533	-9.967239	-9.795961	-9.596860	-9.369131	-9.140791	-8.946386	-8.811291	-8.733577
0.7	1	-6.061847	-5.975098	-5.893872	-5.843642	-5.823617	-5.821906	-5.830487	-5.845678	-5.861987	-5.863486	-5.842349	-5.792289	-5.718089	-5.638646	-5.569770	-5.515907	-5.457268	-5.363180	-5.230379	-5.077370	-4.927478	-4.788557	-4.648977	-4.493208	-4.316275	-4.129250	-3.943656	-3.757849	-3.553671	-3.328462	-3.108156	-2.909193	-2.721767	-2.530196	-2.330158	-2.133035	-1.946831	-1.775793	-1.621005	-1.484612	-1.374286	-1.292369	-1.216528	-1.116689	-0.984221	-0.842808	-0.712970	-0.599650
	2	3.434736	3.492687	3.567702	3.645813	3.720333	3.797992	3.896366	4.038780	4.241763	4.495218	4.753444	4.969865	5.143960	5.295678	5.442294	5.586133	5.725758	5.864213	6.006188	6.153041	6.297775	6.433107	6.555393	6.684463	6.861269	7.097044	7.351343	7.584275	7.809974	8.064596	8.369804	8.677711	8.809247	8.682819	8.476212	8.288913	8.158076	8.129316	8.224866	8.366655	8.429462	8.367281	8.201101	7.952624	7.709073	7.547028	7.433571	7.293268
	3	5.570262	5.382589	5.206069	5.061410	4.960284	4.900633	4.867038	4.845802	4.838462	4.858068	4.908162	4.978826	5.051757	5.116636	5.170847	5.211637	5.249886	5.307354	5.409039	5.562439	5.734770	5.871164	5.930357	5.885333	5.736235	5.548786	5.430788	5.411592	5.452608	5.512329	5.563921	5.595444	5.602786	5.586146	5.555459	5.524735	5.509471	5.516644	5.526078	5.516804	5.483583	5.425500	5.333868	5.192344	4.991292	4.739408	4.472650	4.226639
	4	-12.468196	-12.547337	-12.605855	-12.630087	-12.603548	-12.517768	-12.375629	-12.192823	-11.989406	-11.788797	-11.608311	-11.451576	-11.312075	-11.176486	-11.036802	-10.906505	-10.805168	-10.736736	-10.694702	-10.672997	-10.667147	-10.673873	-10.684558	-10.690042	-10.685707	-10.670772	-10.646645	-10.615255	-10.576249	-10.528912	-10.470796	-10.403811	-10.337242	-10.284483	-10.250470	-10.223313	-10.184901	-10.118717	-10.014406	-9.869412	-9.694285	-9.517998	-9.366925	-9.246964	-9.151289	-9.074129	-9.013114	-8.968554
	5	7.851903	7.824750	7.746452	7.635087	7.516339	7.410480	7.323359	7.250291	7.184416	7.124536	7.074623	7.040407	7.024012	7.023722	7.038498	7.067384	7.108016	7.148697	7.178469	7.201572	7.228323	7.258778	7.284130	7.298382	7.323698	7.369681	7.432151	7.504198	7.579865	7.656439	7.737589	7.833804	7.957051	8.121080	8.340195	8.632428	9.000723	9.410448	9.780266	10.000522	9.985640	9.771928	9.586463	9.588374	9.836770	10.299460	10.858658	11.382025
	6	3.649286	3.924470	4.114256	4.219723	4.257548	4.253326	4.231801	4.212406	4.205131	4.210567	4.221254	4.221659	4.192209	4.114641	3.978922	3.797923	3.618842	3.488925	3.421949	3.408240	3.431182	3.474707	3.523391	3.563186	3.586200	3.596033	3.608481	3.644665	3.723107	3.861539	4.070419	4.342605	4.647093	4.927138	5.139119	5.272152	5.344378	5.376216	5.378764	5.359674	5.322923	5.270154	5.217665	5.186120	5.181832	5.188499	5.166404	5.071361
	7	11.459856	11.320651	11.191942	11.095840	11.038467	11.009528	10.992578	10.976772	10.961987	10.957418	10.975511	11.013885	11.056858	11.081603	11.090921	11.100022	11.119513	11.151945	11.187873	11.220240	11.250322	11.283470	11.321730	11.364628	11.410254	11.458439	11.513083	11.576301	11.645847	11.718163	11.796039	11.894637	12.026683	12.187308	12.351596	12.485730	12.577202	12.651396	12.744754	12.873631	13.031030	13.194314	13.345983	13.476604	13.584158	13.692891	13.868684	14.211206
	8	-6.974992	-7.171185	-7.321867	-7.425677	-7.492941	-7.528222	-7.533193	-7.511002	-7.474924	-7.433589	-7.383245	-7.312531	-7.211739	-7.090287	-6.980954	-6.903346	-6.852259	-6.814590	-6.786537	-6.769921	-6.755724	-6.733542	-6.694874	-6.633167	-6.552072	-6.461663	-6.372576	-6.293084	-6.227027	-6.175777	-6.136703	-6.103436	-6.068771	-6.027302	-5.978859	-5.925561	-5.871214	-5.819063	-5.771377	-5.731534	-5.698776	-5.664826	-5.624757	-5.577405	-5.520909	-5.450459	-5.356709	-5.230860
	9	-10.962578	-10.976694	-10.963346	-10.953944	-10.983850	-11.045290	-11.128492	-11.217233	-11.272460	-11.273015	-11.224622	-11.135213	-11.008974	-10.858123	-10.705796	-10.578411	-10.480785	-10.402288	-10.333486	-10.272258	-10.217772	-10.166800	-10.113502	-10.052103	-9.978421	-9.893867	-9.802036	-9.705206	-9.613240	-9.542576	-9.493116	-9.446616	-9.379574	-9.264470	-9.070321	-8.772353	-8.361978	-7.851599	-7.272542	-6.678697	-6.150878	-5.784562	-5.673481	-5.867075	-6.256782	-6.629075	-6.902847	-7.100087
	10	-17.276719	-17.276720	-17.276721	-17.276722	-15.958597	-15.385406	-15.206973	-15.163406	-15.104106	-14.971262	-14.773512	-14.558781	-14.368191	-14.210614	-14.080282	-13.973312	-13.885185	-13.800301	-13.722491	-13.667299	-13.621885	-13.568521	-13.509652	-13.448699	-13.386733	-13.328527	-13.284754	-13.254027	-13.214206	-13.154104	-13.074490	-12.975158	-12.862566	-12.743148	-12.620512	-12.481691	-12.308445	-12.100463	-11.875899	-11.663998	-11.497051	-11.406214	-11.402240	-11.456889	-11.507851	-11.460934	-11.215266	-10.693980
Upper lumbar
1	1	4.398691	4.744229	5.010147	5.320925	5.622909	5.831833	6.00866	6.192465	6.389846	6.374388	6.056098	5.923315	6.037413	6.146767	6.254422	6.37753	6.435769	6.538424	6.938467	7.252975	7.262458	7.341312	7.620171	7.808418	7.493921	6.421626	5.684181	5.411154	5.360492	5.72837	5.904593	5.884454	6.911463	8.337321	8.527445	8.117249	7.639749	7.221455	6.821537	6.452331	6.191912	6.147457	6.288214	6.436738	6.503451	6.578568	6.576846	6.524045
	2	8.101878	8.217298	8.384654	8.479889	8.583839	8.70271	8.890819	9.235212	9.756844	10.100075	10.222177	10.26306	10.335858	10.433749	10.573032	10.713943	10.845103	10.954406	11.066371	11.136703	11.190575	11.287621	11.373042	11.49672	11.713927	11.889044	11.88454	11.856371	11.932213	11.931837	11.595563	11.02736	10.511415	10.238684	10.500789	10.764418	10.757027	10.727099	10.658797	10.351992	10.033741	9.799247	9.654191	9.897441	10.278259	10.382231	9.95842	9.367986
	3	6.011574	6.086579	6.200319	6.299198	6.171133	5.524474	5.274055	5.40662	5.510236	5.415311	5.407157	5.470783	5.422479	5.540824	5.477327	5.467243	5.527078	6.082735	6.39257	6.359561	6.243144	6.148335	6.023192	6.068528	6.053645	6.020014	6.031521	6.044871	6.067578	6.058266	6.038748	5.951205	5.77267	5.882165	6.394834	3.520516	-6.093327	4.727399	5.007001	4.76509	4.729651	4.743097	5.237298	5.166658	5.179831	5.053516	4.940526	4.880302
	4	7.933755	8.199254	8.461786	8.677855	8.848201	9.058082	9.267802	9.380542	9.425541	9.524488	9.597977	9.638801	9.658853	9.813019	10.248334	10.238481	10.263427	10.439984	10.757139	11.031812	11.025932	10.805805	10.748199	10.748657	10.553082	10.286484	10.255529	10.316257	10.03823	9.773634	10.008607	11.510986	12.026512	11.590888	11.338643	11.281726	11.143874	9.623486	8.731642	8.627966	8.445952	8.493937	8.546793	8.849176	9.035091	9.197463	9.108483	9.273301
	5	-10.074518	-9.596087	-9.300815	-9.036645	-8.804287	-8.778275	-8.204837	-7.815276	-7.41296	-7.005042	-6.295751	-5.036117	-4.040214	-3.740273	-3.250159	-2.952109	-2.502087	-1.976595	-2.042474	-1.778306	-1.55571	-1.231782	-1.084101	-0.80257	-0.495926	-0.220002	0.08591	0.383941	-0.712288	-3.724919	-4.005838	-4.105321	-4.121909	-4.106953	-4.007979	-3.610576	-2.852337	-3.040899	-3.131088	-3.536914	-2.901743	-2.745169	-3.030986	-2.76928	-0.874114	-0.390561	-0.625001	-0.531138
	6	7.717176	8.937439	9.897635	10.016758	10.238167	10.796359	11.383851	12.300032	12.300033	12.719351	13.10311	13.46103	13.714268	13.977249	14.169056	14.347099	14.453947	14.553096	14.56039	14.516865	14.25679	13.350276	12.194836	11.878594	11.967346	12.585011	12.861451	13.165092	13.364701	13.837886	13.858394	13.49816	13.413534	14.537824	15.235045	13.630165	13.302347	13.139179	13.419114	14.38977	14.386817	14.351174	14.153416	14.14665	14.167893	13.678347	12.341401	11.730703
	7	-1.544196	-1.43748	-1.353828	-1.288289	-1.196117	-1.092487	-0.998469	-0.907324	-0.828597	-0.772077	-0.741611	-0.652248	-0.529805	-0.488889	-0.492184	-0.464066	-0.461728	-0.446632	-0.352535	-0.227893	-0.129594	-0.037105	0.037913	0.068846	0.091621	0.150788	0.197676	0.178248	0.12577	0.116254	0.15044	0.171155	0.114633	0.007166	-0.031139	0.080779	0.363686	0.697952	0.898193	0.935342	0.864013	0.765999	0.733394	0.812278	1.015138	1.251506	0.758857	-2.344645
0.9	1	1.714989	1.861821	2.047491	2.239415	2.410372	2.556128	2.69407	2.853442	3.053184	3.28405	3.513357	3.718078	3.902996	4.064437	4.192426	4.296109	4.401788	4.517734	4.637327	4.746414	4.837408	4.910776	4.96327	4.994115	5.008539	5.006968	5.010507	5.037206	5.095374	5.191082	5.325898	5.460663	5.536806	5.460819	5.170726	4.710869	4.185023	3.691068	3.384487	3.23441	3.160081	3.1552	3.269199	3.481068	3.727373	4.11799	4.824697	5.706161
	2	7.825275	8.125054	8.361268	8.58459	8.970192	9.45074	9.81875	9.999606	10.1272	10.248268	10.433252	10.620097	10.740573	10.816917	10.88309	10.958817	11.042989	11.14651	11.271912	11.437723	11.664404	11.919557	12.145652	12.268746	12.223449	11.953108	11.520627	10.875762	9.865380	9.865381	10.152903	10.714602	11.009834	11.157675	11.090495	10.730235	10.465528	10.571764	10.911705	11.029476	10.868216	10.526802	10.163262	9.813163	9.40268	8.917645	8.634277	8.614647
	3	5.329713	5.296858	5.379016	5.343596	5.364904	5.297266	5.171858	5.456433	6.044331	6.205212	6.161161	6.130537	6.12178	6.132766	6.143622	6.054574	6.054575	5.829106	5.854558	5.836687	5.823435	5.834337	5.762747	5.540229	5.621403	5.754158	5.638656	5.60087	5.74188	5.488983	4.760061	4.644082	4.850034	4.781258	4.638458	4.530912	4.648129	4.770502	4.738573	4.272734	3.278232	3.281015	3.21005	3.375545	3.346505	3.350213	3.306767	3.567687
	4	4.392353	4.553548	4.659466	4.729754	4.814829	4.949561	5.120754	5.291074	5.428819	5.519572	5.582719	5.653372	5.743023	5.824243	5.87949	5.921654	5.972272	6.034852	6.093328	6.141982	6.195039	6.242181	6.26344	6.272208	6.307786	6.389719	6.501745	6.607437	6.672198	6.708428	6.726261	6.720444	6.708668	6.759044	6.879788	7.02092	7.151066	7.236412	7.263938	7.241427	7.190029	7.116249	7.048838	6.99348	6.966561	6.992253	7.055264	7.062232
	5	-7.59739	-8.141405	-8.265493	-8.540384	-8.627479	-8.440513	-8.076959	-7.655797	-7.282495	-6.997503	-6.797513	-6.704053	-6.751719	-6.7632	-6.67451	-6.591484	-6.555134	-6.493979	-6.23625	-5.712428	-5.221447	-4.965384	-4.218269	-2.986399	-2.366867	-2.123786	-1.995605	-1.984762	-2.177291	-2.224428	-2.054216	-1.788211	-1.517063	-1.28321	-1.042015	-1.151079	-2.401303	-4.255318	-5.051326	-5.247267	-5.494751	-5.611075	-5.498874	-5.414679	-5.707006	-6.308154	-6.64824	-6.265303
	6	8.67643	8.752404	8.839418	8.926155	9.008684	9.087108	9.161992	9.223777	9.270642	9.309904	9.338907	9.343941	9.32049	9.293635	9.294054	9.325836	9.371572	9.428973	9.528889	9.69182	9.873334	10.046325	10.232323	10.465908	10.774653	11.106565	11.363813	11.526502	11.615253	11.657216	11.678815	11.698912	11.733887	11.779918	11.772493	11.61318	11.264343	10.802545	10.367976	10.098158	10.031386	10.129835	10.31634	10.50045	10.664347	10.826857	11.003129	11.188685
	7	-0.152753	-0.440725	-0.656968	-0.797519	-0.875444	-0.917397	-0.945265	-0.965641	-0.974604	-0.9718	-0.950861	-0.914614	-0.86873	-0.825555	-0.784691	-0.741639	-0.694162	-0.63491	-0.563843	-0.485426	-0.393283	-0.271535	-0.118963	0.046353	0.205352	0.329892	0.399134	0.399147	0.327282	0.206574	0.087761	0.010267	0.320401	0.320402	0.320403	0.320404	0.320405	0.320406	0.320407	0.320408	0.320409	0.32041	0.369802	0.346927	0.286549	0.226181	0.190688	0.191622
0.7	1	1.404329	1.34568	1.310228	1.294924	1.287342	1.274384	1.274385	1.277147	1.295021	1.324448	1.37834	1.450128	1.535303	1.637772	1.759899	1.900954	2.04719	2.181159	2.300111	2.411262	2.523465	2.632562	2.724883	2.791782	2.838383	2.883602	2.938004	2.996136	3.038163	3.059015	3.077057	3.109334	3.159904	3.224911	3.296286	3.367364	3.433564	3.495091	3.550576	3.61228	3.711596	3.858078	3.998598	4.05379	4.00865	3.940213	3.878018	3.715419
	2	6.55909	6.632144	6.72472	6.818875	6.902715	6.968178	6.999665	6.969277	6.853146	6.66673	6.485455	6.393718	6.393476	6.446073	6.513045	6.58104	6.651434	6.723486	6.785161	6.817963	6.822842	6.818202	6.818434	6.825511	6.814825	6.772184	6.717806	6.673307	6.627262	6.554842	6.428311	6.267082	6.198255	6.282839	6.376041	6.41903	6.423976	6.38951	6.298419	6.156289	6.004104	5.898118	5.887628	6.005991	6.149525	6.19726	6.128227	5.982476
	3	5.617321	5.808657	5.939818	5.997682	5.992032	5.943075	5.876617	5.819121	5.792232	5.803915	5.85209	5.929833	6.028961	6.132482	6.217406	6.264245	6.258295	6.187223	6.040734	5.830437	5.618767	5.476298	5.426402	5.468563	5.589485	5.736249	5.823977	5.838113	5.81371	5.78131	5.757702	5.741294	5.722518	5.692254	5.642152	5.573586	5.496771	5.417786	5.349321	5.296179	5.251214	5.215118	5.209753	5.270934	5.433262	5.699032	5.989124	6.176514
	4	6.010305	5.891774	5.868771	5.919339	6.016906	6.143155	6.291595	6.456744	6.628298	6.799245	6.964199	7.116789	7.250255	7.360104	7.450497	7.531123	7.609575	7.688692	7.764475	7.829739	7.881012	7.919712	7.94533	7.957272	7.959131	7.958659	7.965745	7.988923	8.03326	8.100355	8.185365	8.281806	8.381255	8.473825	8.550109	8.60173	8.620351	8.598166	8.531245	8.531246	8.27883	8.133668	8.012149	7.927384	7.886928	7.892863	7.940695	8.015101
	5	-7.961287	-8.24814	-8.433437	-8.515448	-8.51159	-8.454436	-8.381404	-8.321744	-8.286285	-8.271217	-8.266383	-8.256502	-8.226036	-8.162159	-8.058051	-7.923587	-7.794834	-7.704106	-7.653707	-7.62606	-7.599873	-7.558596	-7.489288	-7.382587	-7.238206	-7.06805	-6.898793	-6.76724	-6.717186	-6.795163	-7.037323	-7.448362	-7.976518	-8.514352	-8.98774	-9.393035	-9.762687	-10.107474	-10.419775	-10.663132	-10.781466	-10.752445	-10.613469	-10.446227	-10.329735	-10.26936	-10.198679	-10.019959
	6	6.673381	6.881066	7.089852	7.280688	7.426607	7.50632	7.514835	7.475041	7.416125	7.346565	7.252161	7.109982	6.907629	6.668853	6.463719	6.346689	6.33821	6.439218	6.637147	6.899744	7.16191	7.361753	7.480693	7.532001	7.54221	7.53466	7.522595	7.511719	7.502354	7.493985	7.48873	7.493521	7.515034	7.555902	7.613308	7.67662	7.733419	7.773617	7.789235	7.777415	7.741951	7.702437	7.689769	7.718352	7.788066	7.887153	7.987194	8.039922
	7	1.902555	1.902556	1.902557	-0.11853	-1.139276	-1.555272	-1.672883	-1.696386	-1.715026	-1.75035	-1.798941	-1.840791	-1.853726	-1.834283	-1.790767	-1.735655	-1.678463	-1.630411	-1.585239	-1.522466	-1.452635	-1.388219	-1.328557	-1.27433	-1.227608	-1.183204	-1.118768	-1.02757	-0.932356	-0.854398	-0.797558	-0.767619	-0.756473	-0.741116	-0.687642	-0.578178	-0.424266	-0.27822	-0.211952	-0.22891	-0.299691	-0.373423	-0.403394	-0.377893	-0.330737	-0.372286	-0.689419	-1.455712
[truncated: 52 more columns]

## Sheet: EMG
Erector spinae
Condition	Participant
1	1	43.684609	43.68461	43.684611	43.684612	54.392418	45.181751	43.943512	45.374649	50.119396	57.42321	65.815018	67.978447	67.822052	51.589386	50.347527	59.345451	62.484898	49.946339	51.250488	59.646538	59.433632	46.949406	35.507889	44.333813	57.423164	69.237282	77.438873	76.283546	61.164852	46.465282	48.199478	62.657059	72.08049	70.901207	74.816681	79.584396	75.488678	82.930733	91.361938	84.341705	97.507195	103.064461	96.903648	108.126175	109.600754	98.252823	100.464729	103.471764
	2	50.030025	50.030026	50.030027	50.030028	50.030029	50.03003	50.030031	50.030032	50.030033	55.812923	60.726128	69.526001	75.344101	69.907845	62.834736	56.679039	58.553238	60.056751	53.14069	42.546432	38.177025	41.015545	45.081394	44.289509	42.157074	44.745251	49.830524	52.315418	51.473061	51.226242	54.649002	55.969021	52.275074	44.12075	35.454826	36.952282	48.945419	61.391018	62.355808	56.064083	49.688908	48.268368	51.772358	55.105469	53.786491	50.894459	54.823971	60.318619
	3	152.966963	152.966964	152.966965	113.757729	79.536888	100.816658	124.508301	106.747948	87.106049	67.637337	64.886032	89.998169	107.547028	108.291786	112.820755	113.569901	138.337173	140.840591	146.555084	150.553665	154.309647	171.39946	145.521866	108.394928	93.524651	98.439468	101.70636	104.087128	87.906891	65.071609	72.43222	100.332954	136.590866	135.191681	118.314354	122.480659	115.889473	110.504509	120.160255	124.225334	133.858597	120.150696	85.806786	83.646339	95.294975	93.788948	89.921539	99.397133
	4	92.691236	92.691237	92.691238	112.994614	99.93074	72.505936	91.375992	100.586914	99.226166	87.694534	92.281311	82.25161	82.929802	99.279961	90.696106	77.797607	70.892662	82.043007	104.236366	72.402359	66.201004	94.057541	77.937073	81.146896	71.283897	91.01387	100.929085	85.16729	86.922714	70.050957	61.718086	73.663254	71.102814	83.685593	61.082092	59.889347	64.032295	80.805244	103.604866	97.855461	98.823303	79.580162	75.622032	66.164192	80.624878	69.817688	57.807209	71.574974
	5	43.520048	43.520049	43.52005	49.886513	57.423573	52.096615	48.137745	43.075779	39.675331	36.23843	37.271011	51.126945	63.929062	44.47237	41.375175	46.509277	44.054218	48.215244	44.750652	56.678696	65.988411	47.325462	50.598297	52.415237	47.940563	50.319126	53.461651	48.040623	57.274906	62.009922	37.839001	27.899778	31.585485	35.840668	45.176819	46.205101	36.21809	29.892342	27.656481	28.70524	33.888374	32.894878	20.751932	17.440529	18.644297	20.05489	21.177143	11.502705
	6	107.102865	107.102866	107.102867	94.665657	69.036987	84.237358	106.80365	81.966301	117.53701	76.096588	73.165443	85.589592	66.135857	110.245789	91.768425	75.096962	86.846748	78.577057	79.243614	60.970455	87.033249	98.484573	90.056206	103.450851	76.920494	87.800583	82.381241	77.102654	74.674934	79.727356	63.201458	71.541748	80.480423	58.678726	63.324368	69.34494	87.104073	94.367989	82.62413	84.369087	97.95031	81.758873	71.563515	94.617058	61.53759	85.800987	90.391487	100.531189
	7	90.08235	90.082351	90.082352	77.655975	85.507561	83.478798	69.741531	54.462021	61.500843	68.36602	54.06876	71.321335	49.509258	40.193306	37.268028	47.358162	39.67231	44.821217	62.6991	66.455925	69.998093	56.883595	40.572853	26.978464	58.515755	72.793076	49.925644	42.92041	53.710815	41.510456	50.738834	51.769951	43.883656	29.4858	40.405632	46.164444	48.78838	53.139645	68.577286	51.797691	52.503212	40.999687	56.942268	58.125122	61.251369	43.554436	46.267735	60.941212
	8	24.62802	24.628021	24.628022	24.628023	24.628024	24.628025	24.628026	24.628027	34.016354	50.332748	43.650032	39.467873	42.087666	62.02718	67.270348	64.87532	56.064259	58.207298	85.756363	71.077621	55.926598	51.508278	77.981171	60.243431	58.865803	55.380966	40.461113	80.263039	98.388802	79.479958	90.10791	69.464539	44.244587	88.93029	105.941734	91.907852	64.72876	78.837517	92.227814	53.546192	82.249115	75.728325	79.209801	65.696739	113.77578	92.982491	104.349556	88.119255
	9	223.737501	223.737502	223.737503	193.246292	195.752823	196.974457	177.418503	156.066589	161.964981	172.877502	204.770187	239.336182	272.949158	311.858429	361.479004	383.999939	368.724548	325.983154	259.099091	219.995712	209.767914	187.592224	194.752335	251.08107	291.843719	257.991058	196.009766	186.444595	218.425385	261.402496	296.870178	292.513458	247.10408	182.74144	153.344284	181.634781	244.148636	279.806519	268.700256	268.520569	279.722198	296.708893	323.053345	331.840485	341.021027	268.397125	190.935135	171.72583
0.9	1	50.442434	50.442435	50.442436	55.019039	51.128006	47.27021	47.141598	50.56876	56.524925	62.189579	68.971863	77.725594	80.92215	74.524796	66.846252	66.768845	73.510353	77.114868	73.02552	66.571884	59.100655	52.254936	48.635384	48.704674	54.240753	63.762272	70.375435	69.890808	67.92012	65.900551	65.443535	67.631973	69.185349	67.358482	61.662823	57.164295	57.099953	59.873646	58.889435	56.719955	55.139565	56.845715	59.032578	55.70451	51.815731	53.549896	59.019512	61.362064
	2	26.822952	26.822953	26.822954	38.023468	40.401646	36.81588	30.922346	26.156961	24.465847	26.573383	31.893969	38.999134	44.247078	43.706928	37.98481	32.183559	29.788036	30.593679	32.591373	34.714397	35.323738	34.497562	32.505062	31.239347	30.643486	30.561733	31.419397	32.352905	34.164555	36.00214	34.971146	32.439095	30.724771	31.131912	32.80648	34.219223	34.734142	34.448627	33.680244	32.643044	31.951876	31.643961	31.568682	32.466801	34.138374	35.217167	34.221928	31.703264
	3	106.340208	106.340209	106.34021	135.222122	152.964706	153.096436	147.631729	122.293167	111.201546	124.184334	153.291809	189.803268	214.35321	179.336182	135.717468	99.534409	82.532326	83.303261	89.796204	88.93264	99.247963	99.822227	79.276657	84.445297	117.336624	162.296417	182.860825	191.090347	166.368347	147.951553	157.294281	150.038773	158.365112	140.159668	103.145615	86.768295	97.172951	102.768692	94.625465	120.548386	188.638184	210.382111	178.095459	152.668365	174.407898	226.559937	253.435074	192.992416
	4	113.003218	113.003219	113.00322	101.886086	83.896713	91.213623	102.501648	106.407471	75.967712	88.080902	93.749847	86.911751	74.973618	78.303207	74.370003	59.955498	76.638695	102.936203	104.867783	104.176498	74.151398	73.215324	60.479702	51.723324	76.980011	67.901787	91.590019	104.433586	89.352379	81.113945	76.00592	90.409462	86.414284	97.550789	104.0065	82.956047	90.387474	70.845383	67.852592	74.826271	101.086578	97.386208	73.388229	85.080727	87.825874	69.518394	51.869324	63.714703
	5	34.757913	34.757914	34.757915	33.46492	34.297516	35.829472	34.927361	32.703236	31.987692	33.374649	33.280827	31.362116	31.702417	36.391994	42.338287	45.025833	44.964725	41.993622	39.361698	36.589252	32.261856	28.039753	26.385061	26.274284	26.616005	27.312277	30.111094	33.76487	33.463814	29.134003	26.865032	27.719131	33.84222	41.58923	45.311443	43.273254	40.38522	38.991638	37.544838	35.102951	30.57332	23.42173	17.373941	16.391581	19.193018	20.925865	19.731131	17.511175
	6	52.614332	52.614333	52.614334	69.727127	83.633278	95.128922	99.451004	87.254272	94.567482	89.717667	89.157974	98.412247	103.169449	102.483078	104.945686	98.587433	83.518295	71.973572	70.319389	72.639786	76.906319	88.464348	85.479874	74.011665	77.41713	72.870995	63.873455	70.06543	83.42189	97.910355	107.834488	105.241211	89.258408	91.166924	96.758667	98.673515	90.118477	73.08564	71.546181	81.240753	86.036491	75.022064	77.380539	101.809296	114.640175	110.923714	109.893837	121.579468
	7	61.729856	61.729857	61.729858	42.284172	41.500713	47.22065	53.11161	60.060886	70.887718	80.3452	82.06282	81.257553	81.393326	78.047249	70.171829	64.413567	63.829472	61.84919	58.472691	58.7869	58.345558	54.290691	49.489975	43.009281	36.005608	32.100166	32.798557	37.065315	41.700172	41.771088	40.282848	42.249119	46.044209	50.383026	55.350845	58.916603	58.736805	58.093712	58.780476	62.854111	68.159561	70.807716	71.580597	71.795036	72.869766	77.211075	77.246315	66.132874
	8	42.051561	42.051562	42.051563	37.702396	36.607838	33.103237	31.176821	29.040955	31.843763	40.302765	49.58709	53.103096	47.498402	36.337086	27.998798	24.980654	27.50971	33.970581	41.469532	42.843853	38.253456	35.287815	35.673965	37.029858	40.98325	46.581593	48.638412	46.155476	39.248638	36.395138	39.126999	39.991119	37.55526	39.452202	41.561825	38.154255	35.53022	35.756634	35.093697	35.937481	40.828159	44.944595	47.502224	54.966137	68.165558	64.956238	51.371147	46.421104
	9	184.937893	184.937894	184.937895	184.937896	184.937897	166.608124	170.169312	179.608597	183.374039	179.718765	176.387466	169.767838	153.159058	130.669434	112.007332	108.739937	124.526543	149.2798	168.851822	181.912857	189.549637	193.337158	189.089996	188.050308	196.614792	206.137054	213.61911	224.22319	243.49855	258.219086	258.6521	250.965332	230.578445	212.416656	211.201324	220.158249	229.048065	239.532181	247.192902	246.731384	233.329071	212.028854	195.34639	190.810532	196.588623	206.617645	215.960693	227.061279
0.7	1	38.290525	38.290526	38.290527	33.419559	32.78944	33.274052	34.543831	36.07983	38.013405	40.256958	42.310112	45.221436	47.626316	49.04705	52.219135	57.370419	61.275433	62.176102	59.637169	53.950863	49.121838	47.907349	49.323395	51.293575	53.260445	54.980759	56.962658	58.723522	57.822117	55.533516	55.06073	55.698326	57.519833	58.437695	57.692707	56.161476	53.898525	54.223019	57.238941	59.851688	60.981705	62.358593	65.714485	68.010895	68.720482	67.786133	65.345573	61.990093
	2	18.187437	18.187438	18.187439	18.947514	21.494537	25.512449	30.649471	36.549297	42.561314	47.916939	51.92136	54.108852	55.776558	57.493763	58.14883	57.737404	56.04797	52.423462	46.834644	40.89893	36.187954	33.018936	31.799372	32.564243	35.63937	41.625755	49.495907	55.931576	56.272594	51.715794	45.165726	38.086437	31.437847	26.971241	25.222397	25.400801	26.469313	27.503298	27.908915	27.767544	26.976789	26.149757	25.68605	25.342096	25.286701	25.250721	24.784124	23.516623
	3	119.979978	119.979979	119.97998	83.385719	79.40564	87.934044	93.085419	91.449684	91.613724	101.418221	113.53437	112.833168	108.035469	114.000053	125.420609	139.609222	157.380142	173.33902	184.264008	182.285416	164.019669	132.621109	100.85601	81.400612	77.8825	84.200729	91.837341	98.957703	103.073517	103.271782	107.159843	119.89798	138.033279	152.146454	162.254059	169.786835	175.354324	181.541611	184.781647	179.705521	169.960571	155.113266	139.286423	121.353966	114.405396	121.580399	126.203178	124.345711
	4	95.973926	95.973927	95.973928	95.973929	95.97393	96.533325	84.249077	72.897606	68.287727	68.089134	68.038918	70.855125	78.032272	84.42746	87.298241	85.711838	85.20929	86.286835	82.734818	77.02948	73.518723	73.061638	72.742409	71.476761	73.330757	76.524292	80.466698	88.01207	96.381653	96.083862	88.467796	78.766701	74.727554	74.703209	74.597771	71.892723	69.534561	70.05883	73.925133	79.738853	84.916641	85.441772	83.236229	74.591995	59.440041	47.217468	41.337257	40.965561
	5	36.512716	36.512717	36.512718	41.720524	40.655617	37.34111	34.644081	33.90057	33.099651	30.430084	27.489393	26.544971	28.315706	32.419418	37.186783	40.137238	42.069149	43.396095	42.631073	40.608921	37.401897	33.925991	32.229504	31.470366	30.196934	30.2197	33.103916	37.124489	40.478477	41.598396	39.476231	35.528355	30.145847	23.791166	18.178722	15.299648	14.739745	15.314668	15.382026	15.600824	16.400354	16.182753	14.622577	12.989165	12.008601	11.622277	11.622278	10.998669
	6	53.102113	53.102114	53.102115	53.102116	78.863274	88.840256	91.892365	91.790787	88.498474	81.538162	75.482651	72.078773	70.59037	69.917625	71.009628	72.789177	72.577896	70.340645	68.544685	69.466858	71.118919	71.83416	71.40094	70.440628	69.089211	65.168358	59.352356	53.404625	47.81028	42.27161	36.712803	31.759377	27.810778	25.421667	24.746758	25.662014	27.500196	28.582634	27.393764	24.767729	22.50724	21.200003	20.24058	18.178808	15.126604	12.451233	10.732657	9.815867
	7	59.838144	59.838145	59.838146	58.12138	59.579048	61.038918	60.801704	61.532681	65.799744	73.111694	81.925758	90.30381	94.293159	91.206032	80.957138	68.623062	59.898876	55.404877	53.156033	51.470249	49.470215	48.316303	49.925011	55.427567	63.150158	69.9244	72.724792	71.75753	68.970779	66.09259	63.796188	61.617783	60.717239	60.329689	58.835678	57.024082	56.538628	57.496483	58.220123	57.878601	56.869255	55.940613	55.830326	56.054813	55.570457	53.954895	52.802803	52.79435
	8	19.195639	19.19564	19.195641	19.195642	34.999954	38.463314	36.626312	33.55814	30.368872	28.201855	27.673435	28.308702	30.164089	32.743073	35.408539	38.768784	42.554996	45.081028	46.027153	46.332306	47.090504	48.048473	47.448917	44.939789	41.896996	39.861904	38.224018	36.258266	34.231915	32.82077	32.793209	34.385601	36.528702	40.007793	45.035446	50.630833	53.8158	53.083347	48.457092	41.514862	35.858501	31.661564	28.568104	28.755009	34.884838	46.567371	58.743252	65.238274
	9	152.887648	152.887649	152.88765	156.693314	146.912506	123.561386	95.951866	80.397064	85.449242	108.902649	146.71936	184.487762	201.800598	197.513885	178.589111	158.146011	143.895416	145.36171	166.265442	188.302155	193.879364	190.513474	192.956161	198.248703	193.826096	185.911575	186.789047	196.500366	210.115646	215.784149	202.092484	173.410706	144.174332	126.838715	126.308441	136.345001	148.019852	156.595642	162.46785	167.594025	166.08667	154.931686	136.396408	115.545944	92.631874	71.757828	55.11367	43.244156
Semitendinosus
1	1	37.183325	37.183326	37.183327	32.266296	28.892431	33.352848	37.658066	34.254189	35.619373	42.986279	41.201546	41.346928	42.365940	40.239250	39.843941	41.717503	46.251526	50.486225	56.542427	57.039509	59.782997	71.196159	88.041412	94.009872	101.773140	102.288742	90.396729	83.468750	67.645683	58.239994	52.266109	50.301514	50.719555	51.317032	45.126705	51.682194	60.661991	64.587120	73.582054	79.292160	68.581123	54.426094	45.982780	46.718781	49.510593	50.720219	43.226902	41.022480
	2	11.371478	11.371479	11.371480	14.823243	19.140701	21.066534	21.019524	22.871922	27.970387	29.200857	28.958422	31.319666	31.576090	32.248798	35.183632	34.788231	34.611271	37.431011	43.174576	43.550720	35.653137	34.788132	41.075039	46.324295	53.063263	68.626099	74.565483	68.198059	52.996258	40.716885	45.533447	61.086926	67.500168	68.814743	85.596245	105.733231	103.656593	96.850395	103.252220	98.875587	77.238983	65.442566	58.735840	59.717533	62.775558	63.000011	65.104630	65.824829
	3	45.835237	45.835238	45.835239	39.585320	39.029510	40.967224	43.344730	46.770947	50.696369	44.990334	35.100975	37.504074	46.074715	45.681030	43.828125	49.757114	53.337975	47.573601	48.214333	58.364300	57.276775	56.407211	51.929394	51.185020	58.504642	70.794350	95.160500	112.814583	86.301628	68.224701	75.088310	93.437645	99.631073	96.143707	94.456909	101.295746	114.132446	125.720230	122.913918	141.722900	128.731613	101.097404	97.843132	94.040031	82.988525	67.906982	65.798714	78.303841
	4	40.438494	40.438495	40.438496	33.242779	34.796566	35.404621	49.418236	52.041145	66.162651	65.177597	66.461891	71.958618	73.037064	70.906624	58.949387	39.284706	46.348450	52.988773	47.531601	47.954449	53.173141	47.503666	35.952526	42.122921	45.743126	36.750690	33.106564	35.754616	42.669704	44.613224	46.345741	42.827374	26.670929	32.306122	37.419048	32.322231	32.561481	36.823830	41.791573	51.793564	46.952286	39.405262	40.073692	34.270363	44.417023	55.674400	36.922058	35.891048
	5	38.115045	38.115046	38.115047	41.768604	50.629654	52.954865	55.353531	56.127148	54.739246	59.580021	69.466187	70.527557	70.439110	71.233635	60.065628	56.319035	64.478043	69.247894	74.467056	84.919319	80.277763	85.528267	103.758820	89.943314	68.302658	64.872040	80.550247	87.611153	75.267784	61.674423	85.202538	102.577721	96.113541	94.364708	78.466171	93.511665	121.140839	118.859726	101.440063	87.940987	66.481125	81.364517	84.452644	69.174309	65.208481	65.851242	60.968227	68.689583
	6	36.873136	36.873137	36.873138	51.776215	40.467018	47.278942	62.317928	62.484440	83.671143	73.378502	57.672016	69.760696	55.694496	52.237953	58.239750	46.361111	53.358463	37.919792	43.175922	44.378716	40.194683	44.621590	45.183475	42.338680	44.391411	40.730759	42.364456	40.380527	42.715130	53.765663	45.770466	39.463436	52.846027	56.142902	54.588428	56.675911	59.713779	59.724667	55.516331	66.165977	65.013351	55.637222	57.567963	58.178745	41.896343	51.041920	62.906425	38.964424
	7	189.590086	189.590087	189.590088	140.598190	143.963699	166.128250	153.350983	120.571358	138.697113	169.969589	153.762482	145.997467	95.564049	115.298737	175.276718	117.862724	90.932076	111.168922	119.295570	148.032669	155.686630	167.667221	128.778824	131.582352	113.712921	114.931686	121.452713	63.498569	132.256775	111.307312	115.028076	110.120094	96.611488	79.356651	124.171379	106.647575	80.673073	87.021278	63.752617	84.722748	105.586349	85.388710	68.576424	107.634262	73.239395	64.430237	46.440331	76.753250
	8	59.363754	59.363754	59.363754	56.143456	48.316349	38.800140	74.447227	87.872971	66.922806	64.673027	71.663322	71.551392	96.360878	77.446922	96.985504	68.299088	82.440170	109.079773	94.223259	54.382542	82.719551	99.370773	92.403099	79.965874	66.679001	57.550755	78.156403	70.858925	68.278221	67.823128	73.016083	53.852055	67.823441	50.983368	71.632545	68.051682	70.469604	88.673050	53.899395	46.738022	63.460648	60.213623	49.310074	50.932163	58.023518	62.551552	82.704102	75.634071
	9	59.282310	59.282310	59.282310	67.675674	73.665367	80.982399	81.311768	75.541634	69.925934	64.014969	59.233784	61.609001	77.098648	91.041885	98.869797	93.994553	84.307442	86.383102	93.669167	110.945610	130.846466	130.199188	117.227531	106.304703	92.002785	81.993904	95.189011	110.366531	111.152611	110.364006	123.485664	112.519905	94.603302	89.384865	101.024109	116.592415	104.310196	92.198738	95.482262	99.997841	111.204239	128.210556	145.778915	156.483841	145.797104	119.299896	99.482513	93.842613
0.9	1	50.991358	50.991359	50.991360	37.784576	37.209766	38.169933	38.336666	37.680965	34.762188	29.231497	26.253630	29.587179	38.645638	46.923161	51.637772	52.382294	52.049278	52.856293	54.805161	55.091396	52.776245	53.603596	59.290871	65.365959	69.433777	70.411499	71.559807	75.603630	80.713913	84.068275	88.105019	94.634277	100.574646	100.150337	94.517189	92.786369	95.638474	90.261986	79.553513	74.466019	75.810631	76.635918	70.807678	59.255489	46.088852	37.131027	34.260735	35.822281
	2	65.160200	65.160201	65.160202	46.312695	39.744419	38.410271	38.547436	38.366810	36.615913	34.082703	32.111500	32.278393	37.120449	46.517273	58.647755	69.065659	73.511665	72.603569	69.452789	64.393936	58.342926	53.738831	52.207565	52.522110	51.566322	48.073471	47.233265	51.371780	58.750572	68.418579	79.210762	89.102203	98.302887	105.243011	108.870598	107.027832	95.136986	78.254478	63.890018	56.558842	57.275524	63.518093	72.348724	80.240082	85.657845	86.554138	84.637436	84.512894
	3	52.824190	52.824191	52.824192	46.136730	41.199223	45.419434	52.060623	54.487728	54.476810	54.471107	49.396687	50.134811	68.921906	76.750427	64.740395	63.978352	74.251717	79.370232	68.283989	72.098770	116.484886	139.744171	121.009117	96.979492	107.161705	139.639587	137.328949	128.937637	164.537354	155.256378	110.553246	111.753082	131.055206	123.459557	108.245026	97.642494	97.354057	100.224129	100.528732	97.932930	78.064941	73.404144	106.195671	131.175705	115.214218	95.267540	83.870239	96.918541
	4	53.385733	53.385734	53.385735	35.752430	33.281685	35.980247	44.351391	58.324177	41.252270	43.167770	43.205959	38.108685	42.232899	41.563072	42.816742	36.480957	32.012508	31.470039	35.973602	30.472958	32.525871	44.300030	37.782547	41.094517	41.966248	40.341373	40.705257	54.734715	54.202732	41.513153	34.665005	37.590183	38.253452	45.010883	37.273758	46.125759	45.240414	39.605759	30.983852	36.319733	40.483543	34.898808	44.023922	45.369049	40.668110	34.861427	39.285641	38.155087
	5	74.178778	74.178779	74.178780	52.724777	52.490955	56.134449	58.070210	59.785065	61.616776	61.286266	65.979820	75.595169	84.791023	90.001427	88.278145	79.890274	70.617760	64.949432	64.497185	73.051338	88.260117	104.252174	111.391594	110.553825	106.048233	103.305168	101.517426	95.228340	82.534492	72.068619	67.798698	67.216049	67.450882	72.933678	85.541168	99.935249	106.058609	110.077812	117.240105	115.855423	109.279129	101.588722	95.483177	88.210709	86.967682	91.424736	97.190536	96.968246
	6	26.522924	26.522925	26.522926	22.259705	21.876341	27.365292	31.283533	31.896589	29.766460	29.321106	30.253496	33.655998	39.211426	41.021061	37.437019	37.260040	39.460308	35.425392	30.581530	31.660128	32.913582	35.523598	36.254856	34.045059	28.566883	20.545061	22.323441	30.722546	37.212524	38.393559	40.636703	39.797626	34.018055	35.570988	45.066959	50.941738	50.224422	49.821156	50.074047	53.178417	53.357346	50.918297	55.006470	54.624695	54.188217	51.169189	51.483139	59.070332
	7	152.193327	152.193328	152.193329	110.788490	111.646721	123.764572	132.505768	143.203537	148.225922	138.938889	128.187302	119.879608	118.449860	129.166199	143.023560	153.563675	158.581223	153.094986	140.958832	143.706497	161.263535	169.787247	147.771286	118.954117	116.655800	136.132446	154.587524	158.331192	154.570557	162.407364	167.228729	151.442322	127.421432	114.147011	111.037140	118.922394	129.546402	130.210495	128.529907	130.016037	131.740631	123.800156	105.687866	95.649055	100.479263	106.418221	105.634674	99.806198
	8	56.637594	56.637595	56.637596	56.906326	65.243553	79.996223	93.540627	93.268372	81.265503	84.427094	86.613419	74.084915	64.593735	68.428482	83.877037	83.931931	79.665207	79.499779	85.709290	92.454224	91.121475	91.748405	84.191055	82.356270	84.241936	90.028053	96.620064	90.808258	86.106430	84.983475	92.638458	101.366539	94.875862	76.111954	58.965382	60.191700	70.954720	75.284912	71.841690	73.078476	78.210289	82.310928	82.079811	80.307762	78.684990	86.473183	87.549385	73.904144
	9	43.678930	43.678931	43.678932	55.748672	58.794155	58.687668	57.532269	54.773926	52.458626	51.988289	53.806034	57.163628	58.213154	54.542484	48.504581	43.101929	41.124756	47.174164	61.222790	80.188217	103.305214	123.952217	133.694351	134.873306	133.803635	131.034531	121.115288	106.300179	90.769547	81.296120	80.463387	84.943192	92.931267	102.181480	106.117943	101.639175	93.760216	84.241547	73.124275	62.039585	54.024063	51.917221	57.582458	72.684540	92.718887	112.652657	132.838150	148.495941
0.7	1	22.489693	22.489694	22.489695	33.810646	39.033360	39.163792	37.269787	35.498775	33.625412	30.068274	25.155226	23.240292	25.645596	30.363628	35.308292	40.573181	46.563236	50.173832	49.432407	46.116661	41.765125	36.922920	32.809650	30.026699	29.497341	31.718859	36.717533	43.999451	53.554276	61.213718	62.475853	58.438770	52.708675	47.663666	43.885811	42.872684	45.455238	50.332577	57.729137	68.927544	82.911934	96.280357	102.924110	104.373001	104.885544	103.705276	96.865021	86.219086
	2	89.660139	89.660140	89.660141	48.840935	25.295433	15.521509	14.712606	18.251444	23.402048	29.320969	35.164177	39.717140	43.024609	45.187160	45.504868	42.913578	39.032379	36.875824	36.649803	37.125858	37.171120	37.100990	38.025299	39.789455	41.505444	42.235966	41.297543	39.289822	38.167236	39.027267	42.311893	46.939564	50.746838	51.922512	50.388805	47.193726	43.678829	42.207222	44.793232	51.928009	61.651123	70.249031	74.077599	74.904129	75.623749	75.893326	74.606865	71.597153
	3	40.272936	40.272937	40.272938	31.457560	32.238674	35.246082	35.451973	34.550484	33.476021	34.032639	35.392273	37.061157	40.403160	45.237667	48.183449	46.676071	44.311420	43.500275	42.912022	42.605507	41.997204	40.903900	40.790844	44.131046	51.703014	60.534512	69.343010	80.647751	94.418022	104.465721	102.497986	89.554459	73.890091	62.624920	57.684196	58.458694	66.042839	76.859871	80.400604	75.877121	71.131935	68.350510	67.934807	68.193260	70.715050	73.536766	74.612488	74.061005
	4	58.647646	58.647647	58.647648	40.248756	32.411381	32.635944	38.664612	45.770649	49.978813	51.496223	52.654533	53.833424	53.515766	52.368118	51.898029	54.036972	58.031940	59.847088	56.960350	49.211636	42.630386	39.931877	40.764668	43.622517	46.149208	46.166714	45.392937	45.235435	46.400528	48.844139	52.059025	53.993542	54.586765	51.804054	47.506866	44.441830	42.857265	42.238811	42.822472	44.045387	44.093727	43.467499	41.699825	39.758907	38.621040	38.164566	37.758362	37.054123
	5	-1.666088	-1.666089	-1.666090	76.700432	106.020546	107.093025	95.428482	82.358704	74.013489	70.974442	71.072952	72.648407	71.537788	68.280487	65.842369	65.788368	68.940331	75.349609	80.556496	79.709938	72.615257	63.891834	60.159832	60.803833	61.645206	63.334068	68.138100	74.975189	80.996651	83.852852	82.778137	79.716705	76.790459	76.306732	81.402412	87.745392	87.795128	82.298569	76.518188	73.694054	79.427658	94.495651	110.225052	115.986649	109.386818	93.861740	77.416130	63.251606
	6	41.880369	41.880370	41.880371	27.227953	19.622990	17.290247	17.637653	18.786020	20.217365	21.518585	22.561626	23.438824	23.602514	23.218378	22.792477	22.603621	23.070370	23.985502	24.520788	24.855179	25.407234	26.398367	27.653406	29.286909	31.310295	33.889111	37.329948	41.515625	45.904030	49.799305	52.949917	55.129322	56.762329	58.462120	60.989365	63.812302	66.627884	68.980850	70.620392	70.294518	67.086502	61.111134	52.636951	44.716167	38.561020	33.496220	30.209297	28.927628
	7	77.196958	77.196959	77.196960	84.284790	94.077629	105.887924	120.046967	135.755386	151.048004	165.572052	176.425278	181.946899	179.044479	170.231705	158.160217	146.262619	139.067596	136.144196	131.849533	126.887474	123.738457	121.031425	113.610527	104.528488	100.094864	104.819687	117.006401	128.295380	134.717590	136.473663	133.699402	132.451904	138.879456	150.084335	163.534607	173.982590	179.110458	179.052429	175.788818	174.252182	176.312500	175.463760	164.841629	147.107849	126.079163	107.185654	95.051918	90.781906
	8	55.420229	55.420230	55.420231	44.385998	44.059845	48.351032	49.253101	45.659077	42.816360	42.415871	43.699299	45.463512	46.542923	46.929447	47.003040	49.559380	55.025581	61.693668	66.996979	68.605865	69.101837	71.630943	76.997498	82.274422	87.133759	91.328026	90.979019	86.190453	80.416084	75.679321	72.174576	72.297546	76.568840	85.019547	98.345505	114.892357	123.800179	121.512512	114.994064	109.276207	101.515511	88.284416	74.211258	63.467178	56.732773	51.323185	48.408772	49.761635
	9	56.252611	56.252612	56.252613	37.306107	30.648630	31.636181	35.114368	37.810497	39.485397	39.637947	40.289967	42.328194	45.014378	47.889824	51.739342	55.349567	57.998734	58.756470	57.010593	52.468372	47.934105	48.039371	51.978695	56.049847	57.307747	58.861862	62.517754	67.611320	71.526024	70.529610	67.729424	66.531952	67.771553	72.088020	77.892876	82.604591	81.238297	75.862389	71.784325	71.077606	74.373421	81.363968	90.853508	99.766823	101.811325	93.819328	81.122154	70.375557
Vastus lateralis
1	1	12.057448	12.057449	12.057450	12.057451	14.185071	13.837461	13.956930	14.147897	14.012243	16.154558	24.719090	25.751133	16.293127	11.350313	9.930024	9.077446	8.333361	9.630570	11.092753	9.623401	8.170408	8.800206	10.857938	8.378391	5.775464	5.448084	6.072428	6.756503	7.704937	6.521723	-2.376179	-9.183311	66.108223	339.745819	435.682770	134.579010	-16.704466	-43.345474	25.392406	358.282532	666.201599	244.743637	-4.459409	-35.087563	-5.064888	106.070518	270.985718	213.351089
	2	60.364194	60.364195	60.364196	60.364197	49.449665	35.214092	41.237274	58.421185	62.629868	53.329945	52.491600	53.848763	49.994228	55.794373	48.456615	36.713135	31.304113	33.977898	30.965706	30.438591	35.857761	42.119591	44.861183	44.211040	34.133564	29.952131	40.016323	39.788513	37.309544	30.404869	24.843981	33.830795	39.718395	36.148262	33.835560	23.457376	27.353626	28.914967	25.843119	24.852139	19.744762	24.505850	25.648153	23.639830	21.197142	20.887102	22.533491	22.991558
	3	43.463189	43.463190	43.463191	43.463192	33.206997	23.214617	33.897182	39.393349	39.759975	87.166336	61.673527	50.205307	40.085594	63.706017	44.396084	50.279644	65.100624	54.256973	47.615566	54.686996	40.259289	42.174328	45.540569	53.871689	44.116684	60.081627	47.637974	34.991142	33.351803	45.637974	30.514894	46.361111	36.217159	34.555401	14.701862	28.291967	30.166046	26.614149	24.151815	18.899237	29.278202	19.236238	21.809883	32.528320	25.869944	26.002857	14.689224	25.748964
	4	58.033833	58.033834	58.033835	58.033836	65.583656	51.535988	49.117893	57.075932	70.847343	65.125313	46.676697	49.940025	59.330482	54.700836	64.536224	93.280220	67.654732	67.616135	59.671211	41.431652	39.548771	43.670666	48.883125	36.001022	40.670372	45.585674	34.047993	33.927006	26.532328	29.956106	29.798397	25.531996	24.591753	26.496933	21.337214	25.799519	25.065805	25.608835	35.518673	45.180504	36.487873	37.741238	28.271095	25.611345	45.714046	45.088047	43.529449	37.453918
	5	75.533162	75.533163	75.533164	75.533165	104.340599	119.215256	110.836548	102.159355	102.277618	120.223663	124.139435	104.479469	92.104614	92.499245	89.004799	82.561241	68.569038	63.049969	67.876701	72.524925	79.200035	67.201462	66.643173	49.073883	55.058617	40.638912	56.107449	68.949104	50.721420	45.489300	64.560516	55.994755	48.144848	29.117786	29.704609	46.239025	38.976986	27.603052	25.921446	39.440567	30.122856	12.510205	22.110538	24.260473	28.961313	25.175476	45.163441	30.108252
	6	144.986783	144.986784	144.986785	144.986786	111.837601	104.480759	138.837570	161.086609	134.148773	129.677200	105.380226	114.025337	77.801453	68.318176	75.507866	81.196327	113.710159	96.006699	67.900688	53.321491	74.215157	68.480957	50.540798	61.750877	40.345356	34.600235	52.834602	38.015736	35.387821	65.228630	56.587765	64.683899	49.755726	49.911911	46.458324	60.465683	53.668900	50.253036	77.235397	64.825142	74.948441	64.978333	60.584267	62.586952	44.916718	61.077847	51.992683	35.900501
	7	14.415534	14.415535	14.415536	14.415537	14.784127	13.751495	16.606550	15.551219	18.587236	20.368963	18.558088	14.282789	15.939280	16.363844	15.466883	16.681057	13.424681	16.242233	18.027884	20.720568	21.111631	17.974602	20.688650	20.559902	19.073219	15.086574	14.985517	18.221880	19.854237	17.525455	17.100788	20.638083	15.906210	14.060623	14.889533	16.946623	18.089703	17.263494	19.876822	21.136795	20.618832	19.204794	15.889542	19.448786	18.014462	15.479054	16.712542	21.437216
	8	137.335156	137.335157	137.335158	137.335159	117.018707	110.639931	121.519478	132.103165	135.159042	134.582214	131.938599	116.854568	96.449646	116.704163	152.377121	156.034515	129.792099	112.585091	120.474297	130.747513	119.071510	89.089272	76.720268	81.002243	97.005661	100.630577	63.233311	41.787582	51.278404	76.281784	88.506668	83.152084	61.305775	41.085243	44.240582	61.856342	71.458588	59.110176	40.458115	24.634663	26.418343	37.475475	39.592239	28.339497	20.518940	27.085487	47.127327	60.919693
0.9	1	47.848424	47.848425	47.848426	47.848427	44.568943	36.027660	28.499542	26.309767	27.949778	30.307119	33.044270	37.069260	38.485229	37.198013	34.944923	32.404984	26.416807	19.039886	15.066954	15.597496	19.150974	23.331581	23.640507	19.787060	15.023537	12.355918	12.577368	16.103373	20.948788	22.297413	20.760521	19.346216	17.396595	15.672697	17.538620	21.991283	23.802954	24.656498	25.852179	22.923849	18.800694	19.883648	25.702709	31.543184	36.471291	39.742962	38.138878	33.172047
	2	29.015788	29.015789	29.015790	29.015791	31.875027	31.776457	38.439735	40.562664	47.905304	59.807266	62.867790	64.146729	59.192238	50.375755	49.498066	47.958080	43.531750	44.371140	39.746017	39.226173	41.089123	37.755047	36.673790	31.568777	26.986973	32.163261	46.428036	46.231415	36.226273	34.598930	36.142094	32.706593	30.971531	33.056141	31.593851	22.033680	28.418354	41.641003	41.042915	38.184689	25.609985	24.583414	24.279913	35.573017	57.166016	57.371349	54.931568	53.022423
	3	52.449082	52.449083	52.449084	52.449085	47.347984	37.935684	42.767220	41.007904	50.158985	48.538864	41.462151	42.681416	35.958900	45.560749	53.101025	30.962318	40.236069	36.920322	33.210827	35.566353	45.219566	47.929401	39.063263	49.012943	35.524986	25.524189	41.198639	39.536358	40.651558	39.293407	39.760941	46.546474	44.837482	30.266478	40.856113	40.458382	36.700829	29.483479	44.499268	40.890640	37.675106	41.280708	34.636375	24.703938	46.734341	37.344738	43.207222	22.002510
	4	73.471394	73.471395	73.471396	73.471397	75.254082	61.844852	52.293446	54.045876	60.764095	76.340904	94.152077	89.135437	69.689384	63.036377	72.446091	88.404999	91.879997	83.788048	73.951714	69.174461	67.063835	62.104576	67.179024	85.907043	101.511162	94.212166	74.582855	62.470581	58.696106	55.812740	47.476910	39.651024	43.390812	58.370445	71.409424	68.092346	50.577171	38.388847	36.876259	38.116264	34.787930	28.133228	22.250210	21.029408	23.550791	27.853655	28.005993	26.325041
	5	67.368054	67.368055	67.368056	67.368057	61.597420	71.656647	85.646545	76.649384	77.799095	90.706062	101.348694	103.914146	99.732651	89.132034	77.258156	75.267731	87.826958	96.221375	83.618294	84.533455	80.853622	75.503349	85.293022	80.455460	69.586235	59.462231	63.804253	64.561699	55.452908	49.755043	53.870037	48.089897	37.716087	43.145866	47.934151	35.956432	27.004551	26.401772	26.136789	23.418947	31.179138	29.989420	26.406668	26.688421	28.369694	23.562349	22.642574	24.613993
	6	119.265027	119.265028	119.265029	119.265030	96.376953	100.088737	110.561424	114.023865	114.569122	109.454948	105.195641	110.863220	122.197876	131.589859	130.091614	111.820480	88.457939	74.478615	72.907753	77.833336	83.151093	88.680458	89.456024	84.145447	82.249069	83.569038	84.134079	72.385399	62.851696	63.729660	69.073280	69.648666	66.714378	70.612022	75.499130	70.872566	61.624390	53.189846	44.953529	42.244385	43.455837	44.918388	47.145870	50.082527	46.599800	39.594757	40.030388	48.543533
	7	74.252873	74.252874	74.252875	74.252876	74.196136	86.045219	90.618553	82.843269	60.049011	41.344673	30.701141	31.596931	36.807930	40.356350	39.303596	31.330439	25.363928	26.181263	30.362719	34.750595	34.363232	31.821987	32.114548	43.274796	58.034580	56.565727	48.395058	39.653954	27.655209	23.272243	25.932104	29.179605	31.743483	32.621006	35.644703	37.708504	45.431942	50.184559	41.799343	36.805439	36.112087	36.629002	35.986977	31.980288	32.161259	40.359760	60.903919	86.518890
	8	124.885075	124.885076	124.885077	124.885078	105.455170	96.920006	101.442444	115.468956	130.790268	136.136551	127.467308	108.601395	94.564804	91.594131	91.659393	88.725761	87.294693	87.095474	84.101021	80.877296	81.683853	86.464523	94.151711	99.407463	93.910339	77.419662	62.313362	53.236832	50.822716	54.059155	55.949753	49.124374	35.949791	25.641315	22.016649	23.307043	26.300083	27.715883	26.881414	24.130089	21.868160	22.211235	25.942822	33.109470	42.175655	49.379219	53.141697	52.009495
0.7	1	30.079896	30.079897	30.079898	30.079899	30.321972	29.960459	28.678503	26.900038	26.234085	27.605770	28.665279	27.807039	27.447571	27.973522	27.865549	26.845118	26.415888	26.851294	27.919189	28.877483	28.981039	27.531841	25.950922	26.101025	25.902269	23.817196	21.870819	19.767275	17.892548	17.738901	18.574137	18.479589	16.579781	13.819059	11.301126	9.203854	8.342329	8.557273	8.836985	8.232824	8.014352	8.708473	9.567760	11.015761	13.062536	13.913082	12.821546	11.140277
	2	39.422635	39.422636	39.422637	39.422638	40.990635	37.552502	33.727028	32.810486	35.148026	38.317348	43.570068	53.130096	62.058361	63.940273	61.686840	59.374718	55.901382	51.169109	42.720371	35.212799	34.109959	36.359398	35.894676	32.821484	31.587074	32.792873	35.757591	37.956284	37.394234	35.269897	32.379082	28.509645	26.472601	26.735849	26.459187	24.152729	19.683182	15.525517	13.106235	12.075684	12.521940	14.894809	19.056246	23.780151	26.659313	25.519920	22.536905	21.117540
	3	24.735156	24.735157	24.735158	24.735159	28.374687	32.528248	32.918156	29.036520	24.029734	21.693012	22.537846	24.503349	25.285694	25.167294	25.083841	24.857264	23.978224	22.237579	21.507801	22.370911	23.937050	27.786068	34.432358	42.098362	47.189701	47.426563	45.689751	42.946838	39.717560	39.568710	41.096886	41.824554	41.445087	37.481426	33.573994	33.661301	36.128204	37.956894	36.942318	32.820320	27.722025	24.453680	25.174551	29.826193	37.025249	42.682411	44.104004	43.911503
	4	63.614053	63.614054	63.614055	63.614056	79.941772	84.747932	79.510773	70.499359	66.020729	68.108284	72.451500	77.179688	82.099541	88.545105	88.929337	78.754951	65.680130	58.186798	60.318859	69.819855	82.258453	86.128922	75.830803	66.270767	67.684128	75.265350	72.520493	56.969723	42.109982	32.502316	27.313108	26.177448	28.073187	30.913635	33.430370	35.395081	34.164654	30.672071	28.056908	26.880703	27.603537	31.203415	36.129112	41.429699	46.736645	55.736073	67.054985	71.893402
	5	85.338467	85.338468	85.338469	85.338470	56.627102	42.014614	38.582867	42.903908	49.492325	53.750896	55.732613	56.748337	57.063953	57.240978	58.107502	59.742062	63.091656	67.497147	70.968544	70.900940	66.315376	61.931274	60.820633	60.696487	59.064915	54.769695	47.380260	38.061726	29.221836	23.243240	20.421692	20.364229	22.358908	24.915730	26.557076	27.258207	27.062107	25.070511	20.430714	15.827149	13.495024	14.143519	16.836203	20.056337	23.519907	25.937771	26.975935	27.009686
	6	145.452115	145.452116	145.452117	145.452118	149.656464	169.403793	195.431656	216.162781	218.248062	200.210052	170.364410	136.334061	114.146103	112.246910	125.503685	138.919678	144.746872	144.487305	139.713348	128.224472	115.027092	102.705795	94.528275	92.247635	91.699699	87.073997	76.806717	64.425629	55.725731	52.489574	53.835190	56.415615	58.496731	62.486031	67.034286	69.018631	68.910805	67.005112	63.969433	59.461479	54.313301	49.319904	45.097664	44.774841	48.323910	51.924755	52.378918	47.620434
	7	50.618501	50.618502	50.618503	50.618504	31.284798	20.316093	16.037992	16.777502	21.214020	27.584944	34.050316	37.507145	36.353584	32.633640	28.975798	27.503689	28.011183	28.225428	27.842342	27.158199	26.136936	26.136408	26.943863	27.341148	27.363831	26.379385	25.224735	25.004484	25.472193	26.218334	26.442329	25.228693	23.805130	22.495066	21.811869	21.621099	21.636221	22.061054	23.176941	25.062021	27.610361	29.394739	29.070488	27.662962	25.193390	22.950010	21.491774	22.102686
	8	100.759585	100.759586	100.759587	100.759588	100.759589	100.759590	94.807518	108.477074	120.707863	129.012970	131.403976	121.157112	106.401176	99.159821	104.368820	118.084488	131.008942	135.255905	130.480408	120.821838	106.459106	93.331116	82.069695	72.084000	67.655548	66.342964	62.971127	59.957542	57.183632	53.915985	48.350769	38.555069	26.223654	16.866917	12.917209	13.739202	17.469818	22.232563	25.835892	28.232267	31.080334	33.408752	32.785164	29.230412	24.790936	22.629187	21.282080	18.350407
Gluteus maximus
1	1	27.092861	17.860132	17.630836	17.971792	17.133610	26.055777	37.847980	38.227650	33.901318	39.290436	46.286285	48.472965	52.723362	56.009499	44.180874	34.467987	28.169609	32.695465	28.406124	24.227158	38.399265	57.840569	87.722809	101.421448	69.214951	56.723724	71.389427	81.283195	75.456779	76.377548	106.539185	107.407990	93.778885	94.154015	69.883553	53.956810	77.499191	108.145302	116.908142	111.307137	95.549332	80.752525	60.583691	62.423977	69.130463	84.134216	94.209885	100.901138
	2	0.128972	0.797058	1.293195	1.465982	1.744916	2.103794	2.298242	2.829929	3.885428	4.646643	4.950835	5.632232	5.470835	5.460718	6.570227	7.236558	6.425503	4.846786	4.059458	4.722480	5.543564	5.999815	5.903116	5.373837	5.659316	6.575706	7.140505	7.593376	6.800090	5.610847	5.041944	5.176783	5.264581	5.841663	7.359477	9.059553	9.408939	8.974067	10.053649	11.391681	11.606183	11.427675	11.402467	10.140600	9.235325	11.832363	14.975458	15.729154
	3	72.384140	21.320496	11.588593	12.554228	14.789856	17.920481	19.143774	15.704639	13.981031	13.860703	14.214907	16.754805	15.527655	15.043457	16.304358	16.705355	16.372154	15.420781	12.658191	12.239271	16.278030	22.232164	20.102018	16.820021	16.217373	18.619497	21.398399	23.899172	24.063370	23.079903	21.221972	22.895548	21.532436	19.228514	21.263493	23.617205	24.843723	27.336367	26.227905	24.687803	31.168997	37.199139	32.691517	28.035627	31.695297	32.989456	30.602381	34.091206
	4	2.237514	4.128585	4.584803	7.496104	11.794602	9.149551	7.995081	7.717472	8.025476	12.130570	12.818928	7.901661	7.711782	9.245444	10.741638	12.749679	16.052156	14.260611	14.590479	19.404871	22.753914	25.397373	33.347389	36.389450	34.386429	35.919220	40.392570	38.460121	32.530632	36.743507	46.260372	56.644390	49.774803	46.897160	57.205887	57.982586	49.803139	66.292786	67.459198	52.530136	54.649136	54.017952	43.655079	44.441002	38.549007	38.529083	58.909290	77.410912
	5	27.643774	16.861332	23.077156	26.827488	26.527180	29.834785	41.405869	35.192104	41.964481	64.383614	50.319950	60.048679	37.629913	24.154259	33.984077	34.386307	17.747799	29.291080	29.472752	32.617043	37.922798	18.440544	18.238178	21.141722	37.203701	35.604687	22.392027	25.054728	31.904770	21.915308	26.332359	42.830875	31.483503	39.706440	33.397678	26.398251	43.469563	50.450291	32.434338	37.043983	31.799061	29.162552	26.447847	39.821922	40.645496	38.723988	46.463375	53.247707
	6	23.813953	33.639851	29.760927	23.580332	36.798264	29.506886	20.450808	25.525291	26.644516	25.500147	30.016245	26.403212	23.661861	19.957113	21.805660	23.350565	21.456244	17.174868	33.860970	33.196667	36.076969	31.555201	41.389996	29.009827	40.473785	34.266029	26.928890	20.933071	17.749872	32.190063	33.486221	39.925911	28.275160	35.964775	50.602142	59.950275	46.874577	52.261326	38.430962	30.870153	47.678509	55.770416	38.814884	53.860645	53.861904	54.407982	48.940174	48.087444
	7	10.361432	6.102023	11.065451	10.443055	10.473804	13.292615	11.632926	14.351902	17.155304	19.188536	17.182108	15.832832	15.369625	10.887089	14.255746	17.111320	17.060011	17.318111	15.940080	15.161999	11.521103	9.154607	9.899575	16.288250	20.732117	16.794607	14.709807	11.042587	12.589026	12.678106	14.720098	17.796474	22.718353	13.878464	11.548097	20.873850	19.831629	13.950020	20.032110	17.471914	16.282284	18.122955	19.344488	27.811798	25.937948	16.423985	20.256371	23.507950
0.9	1	52.361107	41.583561	33.885849	28.565023	23.969904	19.528219	16.946535	17.188934	19.190233	23.046824	27.607006	30.384445	30.395166	30.758595	33.886913	37.504059	38.870899	39.435234	40.269657	38.334892	35.413494	36.576420	40.039593	41.568283	42.416370	45.513134	50.202656	57.608746	64.615028	67.990578	71.713295	75.708656	75.471123	72.365379	70.007408	70.346748	70.890793	65.218094	58.027618	56.952415	62.443642	72.626991	81.741020	86.405884	87.596695	81.686745	67.982567	54.410313
	2	-8.797796	-2.631534	1.944144	4.446465	5.477093	5.677627	5.504144	5.311028	5.219860	5.334291	5.588768	5.657335	5.284255	4.885377	4.897480	5.440843	6.310843	7.061887	7.464514	7.778025	8.264822	8.861548	9.621204	10.172986	10.032464	9.541958	9.148232	8.895613	8.682038	8.356071	8.479064	9.298858	10.442139	11.641929	12.607895	13.445627	14.146119	14.381372	14.298376	13.905329	13.174210	12.250577	10.650735	9.251916	9.042818	10.425561	12.981596	15.518437
	3	33.302017	17.621231	15.267936	18.824636	18.371696	12.994305	10.512312	11.947461	14.135918	16.811104	17.253914	15.515362	18.150978	18.430349	20.115458	26.071465	26.139767	23.665188	22.642628	21.923149	25.653019	27.633339	27.061977	27.433502	26.251936	25.641413	27.601934	29.110579	25.440306	25.235792	26.878866	30.674549	32.249664	28.910038	27.407330	30.586664	30.395998	27.454380	23.291931	23.165012	30.140177	41.516167	47.567448	48.178684	45.661415	49.680977	54.462795	61.863037
	4	-2.864516	8.537244	15.724687	17.048107	14.189958	10.644371	8.341372	7.098987	7.344080	8.619240	9.552658	11.091061	13.269234	14.666384	13.496957	11.817822	12.348730	15.095928	19.843191	25.640654	29.286577	28.638268	25.451155	20.319351	16.721745	15.773428	15.425643	17.463579	23.715893	32.848518	41.881855	45.218246	41.928959	41.105991	45.012756	47.168423	45.692394	42.727596	39.067024	35.819313	32.987659	31.912685	36.906837	46.398918	53.891769	57.956806	58.476448	54.234928
	5	9.809139	13.852494	14.016863	14.810191	22.678417	36.848255	37.371864	28.326134	24.243448	25.258566	29.527597	37.748001	44.418007	42.074524	44.332287	44.539360	42.770004	35.803688	33.740307	34.591419	32.477619	21.340366	19.140011	23.570827	26.024195	25.329142	17.335333	13.569610	16.624584	23.493961	29.533886	25.861570	18.406019	18.156668	22.785538	26.948305	28.030361	27.054548	20.477718	18.643545	25.491413	26.244112	21.978668	21.990820	31.104704	42.472275	41.442966	36.298809
	6	23.885155	24.429855	21.797050	20.036627	20.552197	23.523239	27.300100	28.990774	28.408157	27.555227	27.667578	28.645084	29.334648	26.309507	26.002956	32.593590	41.700237	46.745457	44.567638	39.396450	35.968674	34.086735	32.288490	31.741175	35.711887	45.007679	51.732002	49.577827	43.390789	37.544781	33.527515	33.110470	35.778141	34.907009	30.173180	26.924486	25.354738	25.342957	27.109495	27.897322	29.239557	32.898853	37.866608	38.670841	35.462143	31.322805	30.038979	32.378620
	7	6.230296	9.074504	12.222306	14.810829	16.169388	18.491798	20.962490	21.677101	22.978476	22.457207	17.148060	12.710360	12.870613	15.541102	19.927116	24.389639	21.421755	15.038025	10.038994	9.817038	13.575043	17.694273	21.141880	25.042265	28.900167	31.890297	31.979635	28.909050	23.716932	23.813313	29.643099	33.487408	27.987459	19.513420	18.133408	22.968878	28.672421	28.436155	23.015787	19.705030	21.607782	26.470219	26.601139	25.674185	28.020426	30.647833	27.828588	25.233467
0.7	1	9.351988	9.444844	11.003148	12.708444	13.442924	13.878588	14.613363	15.538751	16.578297	16.283119	14.701336	13.525214	13.683405	14.192923	14.386618	14.703092	16.000496	16.928661	16.617706	15.558939	13.372544	10.636263	8.443026	8.228642	10.873039	16.362129	23.594721	31.001022	37.263832	41.880562	42.967297	40.362427	37.541218	36.692078	37.765495	40.575562	43.193249	46.477558	48.790562	49.819801	52.694168	55.657536	56.623108	58.842316	60.753956	60.911579	62.935959	63.741482
	2	-1.482229	-0.411541	0.697632	1.682198	2.475415	3.049349	3.424267	3.681446	3.943158	4.291744	4.634150	4.884922	5.020382	4.991448	4.698937	4.152903	3.581412	3.112634	2.777280	2.599335	2.567184	2.610095	2.688936	2.899641	3.261363	3.643067	4.026627	4.462462	4.885956	5.339880	5.851757	6.359351	6.740992	7.007583	7.201526	7.159852	6.932052	6.884788	7.130166	7.565622	8.180446	9.026590	10.084191	11.141310	11.720663	11.711718	11.550904	11.575935
	3	49.530209	31.767765	20.455549	15.931015	15.286993	15.437741	14.698504	13.709075	13.980616	15.311385	16.136492	15.548431	14.625317	14.667944	15.747304	16.462761	16.078983	15.901974	17.202211	19.110544	20.196678	19.101654	16.542027	14.618623	14.446547	15.514228	17.644348	19.440311	20.211960	19.890999	18.619766	17.663803	18.550697	20.739782	21.509272	20.340424	18.584248	17.490078	18.083715	19.821104	21.810625	23.266167	24.201601	25.084530	24.763323	24.337845	24.103411	23.754099
	4	5.792055	11.056342	13.391364	13.435369	13.170566	13.571136	15.237728	17.703722	18.912476	18.031206	16.349018	15.724190	16.782282	18.876713	21.830658	24.041548	23.391785	22.314911	23.006226	25.544519	27.927256	28.645519	27.756516	24.818613	21.202656	18.653471	18.077898	19.449476	21.812334	23.592470	25.209648	27.686626	30.759726	33.460064	36.089279	39.484241	40.614239	36.377121	30.680651	28.572992	31.954535	39.938732	47.848042	51.890297	54.361263	56.734295	58.956757	60.664570
	5	61.838669	48.303219	35.577801	26.533865	21.332708	18.958742	18.211090	18.445162	19.157486	19.926670	20.555006	20.465574	19.702333	18.548615	17.299629	15.882902	14.476459	13.629230	13.867603	15.261095	17.851002	21.775599	26.528915	30.925455	33.996239	34.514305	31.974098	27.677877	23.408432	20.538780	19.895452	21.766495	26.358747	33.509056	42.241325	50.185295	54.725590	55.137981	53.119656	50.005779	46.049480	41.791294	38.722599	37.929276	39.727867	42.547230	43.441681	41.258236
	6	-9.968321	-2.824591	4.354830	10.225685	14.796841	18.676521	21.940273	23.972309	24.720484	24.639349	24.234720	24.499134	25.489595	26.532179	26.210047	24.136896	21.757021	20.478168	20.459536	21.278591	22.793465	24.823778	26.793415	27.882626	27.770508	26.868137	25.118303	23.142693	21.718477	21.345852	21.467777	22.237280	25.005667	29.709118	34.235229	37.006466	38.245354	38.349834	36.984982	33.068268	27.106964	21.400930	17.232691	14.881858	14.019489	14.229976	14.898499	16.048397
	7	20.118460	19.767487	19.609377	19.675087	18.790382	17.159124	15.648270	14.611115	14.367520	15.152246	16.423670	17.561623	18.600922	19.653646	20.293659	21.305555	23.248415	24.747311	24.900356	24.111956	22.587250	20.470366	19.669434	21.578487	26.054722	31.518044	36.333858	39.923744	41.932045	41.513615	39.123611	35.827427	31.305140	26.560604	23.363726	22.568493	23.825144	26.395790	28.645777	29.779161	30.079020	29.874491	28.839451	27.641026	27.718271	30.368626	34.827106	39.389641
Gluteus medius
1	1	9.677894	9.677895	9.677896	9.839911	9.441967	15.817001	20.751541	17.762533	18.983824	20.706131	22.940199	25.691315	26.881121	26.503946	24.849077	24.366688	21.322353	19.433353	15.684290	15.060985	21.049837	27.655502	48.373764	69.666870	56.071785	43.119133	54.734833	65.717522	68.845535	69.885277	70.163635	69.171486	70.900719	72.264366	55.324715	46.794540	45.075958	51.288525	67.347984	60.948090	57.212425	63.370487	70.412880	66.755966	65.800194	73.458862	58.493828	54.903069
	2	2.104736	2.104737	2.104738	2.733289	3.733429	3.674279	3.571441	4.181190	6.381866	8.444804	8.773136	8.800508	8.744421	8.620441	7.867150	6.643478	5.633268	5.744365	7.354538	9.875250	9.747056	7.712104	7.493513	7.896973	7.659070	8.729208	8.447413	8.313382	9.148758	10.281823	10.708163	9.377570	8.144697	8.400633	9.726867	9.336740	8.365918	8.465142	9.117245	11.775028	15.450052	15.562498	13.587900	12.512252	13.533842	13.977580	15.533948	21.226517
	3	9.837169	9.837170	9.837171	11.153271	13.732535	15.698663	15.671263	12.828514	10.560295	9.498984	8.564937	8.173199	9.722890	11.048120	13.133614	12.406606	11.901633	13.519985	11.411326	9.427585	9.754564	11.866414	13.480953	13.928878	13.957797	12.417110	14.929401	16.692942	14.123245	12.962337	12.693695	14.737849	18.241253	20.116829	17.625111	18.436401	20.889933	26.199844	25.281851	24.774603	21.347872	22.973484	25.870386	25.599380	25.918018	29.254726	35.666775	38.401794
	4	6.368904	6.368905	6.368906	7.637846	8.945313	9.397202	10.520576	9.477194	7.088242	7.648768	9.374866	9.939553	7.820284	6.840527	7.268274	10.892552	10.848866	9.861839	10.663316	12.531346	13.566928	14.273952	19.352472	20.966789	16.128971	24.056112	31.166883	30.560667	27.183119	26.878265	25.216558	26.855619	24.924416	24.571278	34.826618	38.818928	30.408987	38.207748	42.305077	39.018845	33.879635	34.848145	35.148453	36.694321	33.257240	29.277460	27.111435	35.732090
	5	9.186847	9.186848	9.186849	14.134094	12.767641	15.686173	19.167660	19.314997	19.758305	26.832932	19.680513	20.480339	12.993787	14.729386	17.329865	15.742169	10.147507	9.890987	14.055723	14.351110	15.864786	10.655926	14.639627	12.123574	13.108820	15.982089	11.699112	11.696038	15.294622	12.306158	17.710464	17.081509	13.928602	19.404604	17.753979	18.178835	18.872978	24.430677	18.584251	19.026524	17.588810	12.949404	12.790512	19.615643	19.291134	22.633940	22.483479	16.429893
	6	36.478079	36.478080	36.478081	27.423952	25.368011	18.245188	34.926121	36.189568	31.119993	32.762901	23.454889	27.924398	22.114943	23.390284	25.259661	41.079037	32.917812	25.325584	41.049339	46.414608	49.864372	57.430851	46.823891	34.090942	47.753956	53.598503	41.555313	44.152489	48.699074	49.395943	49.957417	40.834766	45.048206	49.112518	47.206547	42.327938	70.176453	63.865704	50.192295	60.251331	73.830429	60.548737	46.826401	55.927345	46.281700	57.212505	52.419537	62.662769
	7	18.079361	18.079362	18.079363	16.364258	15.757047	18.709282	15.493732	12.753539	15.608221	15.892737	15.574073	13.352839	12.165738	9.648043	10.649371	12.590474	16.925724	15.411942	15.947924	18.404638	22.772099	14.869308	15.191961	21.114635	21.927488	16.838158	21.499903	21.389732	18.783293	16.137529	21.925762	21.161228	23.043173	19.428373	15.874892	22.426634	21.762766	21.551056	19.321003	22.340942	20.670511	22.715321	22.748703	24.321634	24.618263	19.104006	26.052410	30.713102
0.9	1	17.327438	17.327439	17.327440	12.948307	8.770550	6.710529	7.112410	8.455280	9.668427	10.865619	11.972783	12.528563	13.102959	14.255271	15.839223	17.230949	17.961212	19.106203	20.030436	19.033108	17.817850	18.471119	20.732470	23.146673	24.795191	26.116947	28.781708	33.410316	37.148594	39.412804	42.757748	48.675076	54.568710	56.923679	56.975903	59.992249	63.976688	61.226704	55.537434	51.788059	49.954639	49.005070	47.264679	46.649265	47.759197	50.888325	54.105476	57.877335
	2	2.405990	2.405991	2.405992	2.405993	7.681849	9.325651	9.123742	8.370027	7.530859	6.619843	5.666443	4.909544	4.398293	4.330823	4.828886	5.840161	7.172544	8.728483	10.248219	11.228268	11.787516	12.091526	12.118417	11.332809	9.814733	8.325627	7.237895	6.461482	6.113935	6.327833	7.033854	8.172234	9.479466	10.796234	12.121716	13.283608	14.318306	15.418968	16.914444	19.274944	21.773500	23.981997	26.065256	28.668798	32.692955	37.318192	40.619415	42.418552
	3	13.108994	13.108995	13.108996	10.848289	11.063396	12.627849	13.163561	11.396765	13.056076	19.715899	22.371870	18.696161	13.905308	11.564314	11.933706	15.967397	16.659986	16.494913	19.799459	19.480873	18.565319	19.579041	19.234322	17.931322	18.791536	19.645149	17.987133	18.218361	24.271547	30.250330	29.427176	29.334717	24.301655	21.012325	25.660179	31.158777	31.844107	32.333843	30.927042	32.950089	34.771954	31.201712	25.656570	22.356091	23.554207	30.591763	42.118828	46.954391
	4	7.837654	7.837654	7.837654	7.789760	7.131714	6.485366	6.378216	6.820140	7.359954	7.170564	7.215728	8.391476	10.328256	11.887429	12.020864	11.064844	9.365077	8.315065	9.266035	11.871419	14.026076	14.267004	13.233154	11.912838	11.614122	12.509044	12.881126	12.989309	14.162780	16.762300	19.980562	22.645359	23.083193	24.800844	29.733196	35.303928	36.985191	32.427986	26.124861	22.285583	22.239687	24.063028	25.521864	29.335213	36.392292	42.743958	46.320667	45.549732
	5	7.802500	7.802500	7.802500	7.011743	9.582853	15.820102	16.572306	13.943175	15.596922	16.449821	17.314098	18.906580	18.461147	17.242210	18.738796	18.047358	17.833742	19.281313	20.592644	17.654678	15.204752	12.617290	11.853216	12.897529	14.114184	15.515729	14.403935	12.259719	11.057519	12.938056	16.836863	14.891343	9.521994	7.945599	9.711827	13.216553	14.861854	13.296952	8.700223	8.941654	13.865573	15.985198	13.832298	13.470408	17.103167	22.803543	24.094044	22.210783
	6	36.167963	36.167964	36.167965	34.626831	35.073837	35.754463	32.699078	27.597765	26.738525	29.423531	30.723562	30.989693	32.015060	33.597054	34.956848	35.515888	35.383442	33.038506	28.808577	24.419502	21.414148	20.062700	19.765930	20.397657	24.512283	30.713503	34.418499	36.594646	42.180229	51.848438	59.047024	58.032383	51.076019	44.666500	40.150169	36.180893	30.515285	25.105900	23.170176	26.445627	32.917423	40.621883	46.342087	44.837402	42.104641	43.586048	47.545856	50.630814
	7	8.718654	8.718655	8.718656	7.966479	11.476817	14.148082	14.086210	12.037072	11.648550	11.728004	11.452219	10.332115	10.432405	11.811146	12.156410	12.102712	11.838984	12.437195	14.856826	16.375814	16.353506	14.410022	12.416122	11.863370	12.962876	14.616604	16.967936	18.072992	17.133224	16.325630	17.159447	16.939606	17.152996	17.419622	18.448833	20.131536	21.034805	20.997492	18.898193	18.057634	18.911022	20.725620	20.751209	18.932905	18.978323	19.588676	19.471992	20.652065
0.7	1	4.911144	4.911145	4.911146	5.669031	5.987175	6.099235	6.418297	7.131107	7.824322	7.811508	7.122702	6.709611	6.898066	6.864945	6.480182	6.526387	6.942504	7.030911	6.816974	6.907430	7.039649	6.661627	6.356337	6.361903	6.577810	7.547338	9.654624	12.822337	15.750643	16.954758	16.190542	14.803507	14.410963	15.210553	17.662458	20.911938	22.664280	22.873075	22.931477	25.293465	30.264715	35.783188	38.391052	37.863956	37.171452	38.178841	42.871689	49.768475
	2	9.355229	9.355229	9.355229	5.500286	3.340457	2.528055	2.548483	2.958065	3.432059	3.921063	4.363633	4.670231	4.975964	5.423843	5.966608	6.403269	6.623107	6.699017	6.519770	5.951586	5.151525	4.500227	4.099344	3.914851	3.917787	4.083133	4.423063	4.892751	5.518822	6.257545	6.852662	7.290409	7.688689	7.992949	8.265369	8.623048	9.014709	9.183412	8.977522	8.597771	8.529003	9.145289	10.507130	12.512672	14.724766	16.649111	18.211658	20.172169
	3	9.469305	9.469305	9.469305	9.279203	10.638732	12.634964	14.052658	13.988535	13.016003	12.391365	13.054627	14.472215	15.456910	15.631668	14.541740	13.238732	12.474861	12.534828	12.681993	12.380239	11.240027	9.346349	8.051016	8.224702	10.106141	12.828599	14.684571	14.940881	14.650722	14.437021	14.386059	14.544827	15.649681	18.006020	20.122271	20.865770	20.947266	20.637026	20.100695	19.484482	18.625124	17.561092	17.404575	17.309101	17.027359	17.452238	19.859005	23.293190
	4	0.034685	0.034686	0.034687	5.698466	8.075387	9.015308	9.437717	9.742139	9.719512	9.145051	8.702089	8.973260	9.764625	10.350656	10.756194	11.257014	11.685318	12.458460	13.922025	15.448172	15.761351	15.093055	13.959787	12.304979	11.066298	10.958136	11.484358	12.013299	12.139377	12.388841	13.211420	15.004045	18.204773	21.813448	24.528500	26.733669	27.209230	25.531986	23.709129	23.108715	23.404320	24.237841	25.625458	28.421261	32.503014	34.950397	34.755505	32.866650
	5	37.182535	37.182536	37.182537	19.154165	8.908336	4.449132	3.644892	4.876620	6.864182	8.837440	10.205285	10.403562	9.849151	9.176641	8.643888	8.342669	8.475174	9.010609	9.576065	9.834185	10.035121	10.735609	11.921762	13.225183	14.395982	15.130777	15.069027	14.425240	13.521328	12.771827	12.505034	13.114954	14.891135	17.686275	20.724606	23.000126	23.953997	23.664421	22.758505	21.641945	20.595320	20.273705	20.919321	22.099970	23.117403	23.521908	22.915464	21.316336
	6	10.141261	10.141262	10.141263	11.764181	13.497651	15.190078	17.316727	19.595093	21.052174	21.224388	20.289772	18.419428	15.609714	13.190261	12.636569	14.522358	18.591688	23.263926	25.981066	25.593927	22.975058	19.681892	17.285589	16.571846	16.884905	17.252747	17.791847	19.274778	21.757761	24.563692	26.447962	26.210272	24.502985	22.936686	22.377602	23.096684	24.951544	26.890718	28.435329	28.617632	26.986176	24.716726	22.913641	21.800003	21.056021	21.108223	22.828856	26.120665
	7	27.955795	27.955796	27.955797	20.459343	16.888086	14.387111	11.973323	10.822058	11.482119	13.059886	14.106902	14.305595	14.333878	14.524095	14.477674	14.113748	14.066301	14.035868	13.543130	12.738099	12.186090	11.972075	12.190337	12.689090	13.326747	14.060016	14.669337	15.157350	15.774346	16.538998	17.356426	17.450212	16.603664	15.110627	13.908350	13.567575	13.784473	14.129220	13.931907	13.699105	13.986401	14.570959	14.783579	14.743363	15.065292	15.924307	17.277609	18.353470
[truncated: 52 more columns]
